# Supplementary material for: Epigenetic Programming Through Breast Milk and Its Impact on Milk-Siblings Mating
Source: Front Genet. 2020 Oct 2;11:569232. doi: 10.3389/fgene.2020.569232 (PMC7565666; doi:10.3389/fgene.2020.569232)
Supplement: Supplementary Additional File 1 — Comparison of F2 female gonads (milk sibling vs control). [file Data_Sheet_1.XLSX]

## Sheet: data (14)
KEGG pathway	p-value	#genes	#miRNAs		http://diana.imis.athena-innovation.gr/DianaTools/index.php?r=mirpath/index#mirnas=mmu-miR-34c-5p;mmu-miR-29b-3p;mmu-miR-29c-3p;mmu-miR-34a-5p;mmu-miR-194-5p;mmu-miR-141-3p;mmu-miR-29a-3p;mmu-miR-192-5p;mmu-miR-138-5p;mmu-miR-200a-3p;mmu-let-7d-5p;mmu-miR-203-3p;mmu-let-7g-5p;mmu-miR-200b-3p;mmu-miR-26a-5p;mmu-miR-143-3p;mmu-miR-199a-5p;mmu-miR-186-5p;mmu-miR-150-5p;mmu-miR-195-5p&methods=microT-…
Amoebiasis	0	17	5
ECM-receptor interaction	0	19	6
Protein digestion and absorption	0	25	6
Focal adhesion	0	59	9
PI3K-Akt signaling pathway	0	111	16
Prostate cancer	7.77156e-16	25	7
Axon guidance	1.27676e-14	46	8
ErbB signaling pathway	1.15352e-13	28	9
Transcriptional misregulation in cancer	1.26121e-13	55	10
Glioma	3.26961e-13	15	6
Pathways in cancer	3.9424e-13	86	11
Melanoma	5.16498e-12	20	7
mTOR signaling pathway	2.68529e-11	26	10
Prion diseases	7.65469e-11	2	1
Renal cell carcinoma	8.88899e-11	29	9
Wnt signaling pathway	3.18082e-10	44	7
MAPK signaling pathway	1.55097e-09	51	6
Small cell lung cancer	1.80277e-09	14	6
Hepatitis B	3.47823e-09	29	7
HTLV-I infection	8.08881e-09	50	6
Insulin signaling pathway	9.11501e-09	39	9
Gap junction	3.93114e-08	14	4
Acute myeloid leukemia	1.25251e-07	20	7
Endometrial cancer	1.25614e-06	12	6
Ubiquitin mediated proteolysis	3.01076e-06	32	5
Regulation of actin cytoskeleton	3.29186e-06	43	7
Lysine degradation	3.46961e-06	11	7
VEGF signaling pathway	2.46212e-05	19	6
Hedgehog signaling pathway	7.13022e-05	20	5
Pancreatic cancer	7.84345e-05	17	3
Colorectal cancer	8.97808e-05	18	5
Synaptic vesicle cycle	0.000104236	11	4
T cell receptor signaling pathway	0.000127743	20	3
TGF-beta signaling pathway	0.000189744	22	5
Aldosterone-regulated sodium reabsorption	0.000195886	9	5
Chronic myeloid leukemia	0.000200249	18	5
Fc gamma R-mediated phagocytosis	0.000250371	22	6
RNA degradation	0.000324016	21	6
HIF-1 signaling pathway	0.000402655	23	5
p53 signaling pathway	0.000519457	12	3
Basal cell carcinoma	0.000704788	13	3
N-Glycan biosynthesis	0.000834828	17	6
Adipocytokine signaling pathway	0.00109664	7	2
Hypertrophic cardiomyopathy (HCM)	0.00136065	17	5
Circadian rhythm	0.0017873	7	3
Glycosphingolipid biosynthesis - lacto and neolacto series	0.00192345	4	4
Melanogenesis	0.00224205	23	6
Neurotrophin signaling pathway	0.00252284	22	3
Mucin type O-Glycan biosynthesis	0.00451065	5	3
Endocytosis	0.00767425	32	5
mRNA surveillance pathway	0.00854227	15	4
Adherens junction	0.00903828	17	5
Osteoclast differentiation	0.0186271	20	3
Dorso-ventral axis formation	0.0290687	8	5
Non-small cell lung cancer	0.0327696	8	2
Glycosaminoglycan biosynthesis - keratan sulfate	0.0367366	3	4
Dopaminergic synapse	0.0405531	17	3
Tight junction	0.0405633	22	6
B cell receptor signaling pathway	0.0454359	15	3
Long-term potentiation	0.0467785	13	3
Notch signaling pathway	0.06107	7	2
Type II diabetes mellitus	0.0628578	11	3
Oocyte meiosis	0.111251	18	3
Phosphatidylinositol signaling system	0.147648	10	2
GnRH signaling pathway	0.14907	7	2
Cholinergic synapse	0.161932	3	1
Glutamatergic synapse	0.162406	11	2
Bacterial invasion of epithelial cells	0.168376	15	4
Dilated cardiomyopathy	0.177554	9	2
Biotin metabolism	0.182394	1	1
Neuroactive ligand-receptor interaction	0.214237	16	3
Fc epsilon RI signaling pathway	0.236058	6	1
Protein processing in endoplasmic reticulum	0.247669	21	3
Calcium signaling pathway	0.254746	20	3
Long-term depression	0.267593	5	1
Bladder cancer	0.359291	6	3
Carbohydrate digestion and absorption	0.391518	4	1
Maturity onset diabetes of the young	0.401155	7	3
RNA transport	0.420733	23	4
Glycosaminoglycan biosynthesis - chondroitin sulfate	0.440094	1	1
Progesterone-mediated oocyte maturation	0.442737	11	2
Viral carcinogenesis	0.451385	12	1
Glycosaminoglycan degradation	0.505059	3	2
Apoptosis	0.553526	11	2
Thiamine metabolism	0.558133	1	4
Thyroid cancer	0.657228	4	2
GABAergic synapse	0.679938	10	3
Glycosaminoglycan biosynthesis - heparan sulfate / heparin	0.723467	4	2
Cytokine-cytokine receptor interaction	0.725483	12	2
Cell cycle	0.824299	5	1
Cysteine and methionine metabolism	0.842463	6	2
Amphetamine addiction	0.84651	4	1
Hepatitis C	0.846659	8	1
Salmonella infection	0.861258	5	1
Proximal tubule bicarbonate reclamation	0.870187	3	1
Jak-STAT signaling pathway	0.870655	9	1
Glycosphingolipid biosynthesis - globo series	0.871982	3	2
RIG-I-like receptor signaling pathway	0.88475	7	2
Regulation of autophagy	0.887667	5	2
Valine, leucine and isoleucine biosynthesis	0.888895	1	2
Salivary secretion	0.906691	4	1
Retrograde endocannabinoid signaling	0.906751	9	2
Other types of O-glycan biosynthesis	0.914807	1	1
Arrhythmogenic right ventricular cardiomyopathy (ARVC)	0.917722	6	1
Nicotine addiction	0.924043	2	1
Alanine, aspartate and glutamate metabolism	0.936461	3	1
Sphingolipid metabolism	0.939659	4	1
Fatty acid metabolism	0.980938	2	1
Endocrine and other factor-regulated calcium reabsorption	0.984305	7	2
Renin-angiotensin system	0.986545	3	1
Hematopoietic cell lineage	0.989791	2	2
Fanconi anemia pathway	0.990462	3	1
Alzheimer's disease	0.991007	6	1
Mineral absorption	0.991036	2	1
Leukocyte transendothelial migration	0.992464	5	2
Fructose and mannose metabolism	0.995989	2	1
Collecting duct acid secretion	0.997386	1	1
Taurine and hypotaurine metabolism	0.99751	1	1
Spliceosome	0.99781	2	1
Other glycan degradation	0.998023	1	1
ABC transporters	0.998074	3	1
Rheumatoid arthritis	0.99922	1	1
D-Arginine and D-ornithine metabolism	0.999308	1	1
Cell adhesion molecules (CAMs)	0.999547	5	1
Biosynthesis of unsaturated fatty acids	0.999657	1	1
Pancreatic secretion	0.999699	5	1
Morphine addiction	0.999729	4	1
Glycosphingolipid biosynthesis - ganglio series	0.999818	1	1
Peroxisome	0.999951	5	1
Cardiac muscle contraction	0.999966	3	1
Basal transcription factors	0.999972	3	1
Ubiquinone and other terpenoid-quinone biosynthesis	0.999986	1	1
Valine, leucine and isoleucine degradation	0.999989	2	1
Terpenoid backbone biosynthesis	0.999995	2	1
Complement and coagulation cascades	0.999999	1	1
Phototransduction	1	2	1
D-Glutamine and D-glutamate metabolism	1	1	1
Nicotinate and nicotinamide metabolism	1	2	1
Lipoic acid metabolism	1	1	1
Fatty acid elongation	1	1	1
Butirosin and neomycin biosynthesis	1	1	1
Phagosome	1	1	1
Asthma	1	2	1
