# Supplementary material for: Epigenetic Programming Through Breast Milk and Its Impact on Milk-Siblings Mating
Source: Front Genet. 2020 Oct 2;11:569232. doi: 10.3389/fgene.2020.569232 (PMC7565666; doi:10.3389/fgene.2020.569232)
Supplement: Supplementary Additional File 2 — Comparison of F2 livers (milk sibling vs control). Comparison of F2 livers. [file Data_Sheet_2.XLSX]

## Sheet: data (16)
KEGG pathway	p-value	#genes	#miRNAs	http://diana.imis.athena-innovation.gr/DianaTools/index.php?r=mirpath/index#mirnas=mmu-miR-345-5p;mmu-miR-34c-5p&methods=microT-CDS;microT-CDS&selection=2
Glioma	4.07585e-05	6	1
Prostate cancer	0.000198544	7	1
Notch signaling pathway	0.000403558	5	1
Melanoma	0.000738089	6	1
HIF-1 signaling pathway	0.00181638	6	1
Synaptic vesicle cycle	0.00204597	3	1
Dorso-ventral axis formation	0.00391785	3	1
Regulation of actin cytoskeleton	0.00419738	9	2
Pathways in cancer	0.00513094	12	1
Renal cell carcinoma	0.00686594	4	1
PI3K-Akt signaling pathway	0.00959841	12	1
Transcriptional misregulation in cancer	0.0118503	7	1
Endocytosis	0.0123468	7	1
Intestinal immune network for IgA production	0.0133625	1	1
Bacterial invasion of epithelial cells	0.0206489	3	1
Wnt signaling pathway	0.023508	6	1
Fc gamma R-mediated phagocytosis	0.0235918	5	1
SNARE interactions in vesicular transport	0.0278909	1	1
Hematopoietic cell lineage	0.0404474	2	1
Long-term potentiation	0.0404474	4	1
Non-small cell lung cancer	0.0404474	4	1
Focal adhesion	0.0419918	2	1
Ubiquitin mediated proteolysis	0.0457975	2	1
Axon guidance	0.0468019	1	1
HTLV-I infection	0.0470325	2	1
Melanogenesis	0.0515292	5	1
Cell cycle	0.052673	5	1
Sulfur relay system	0.0532942	1	1
Bladder cancer	0.0641372	3	1
Chronic myeloid leukemia	0.0753601	4	1
Small cell lung cancer	0.092193	4	1
Cell adhesion molecules (CAMs)	0.0979214	5	1
Pancreatic cancer	0.0979214	4	1
N-Glycan biosynthesis	0.112524	3	1
Thyroid cancer	0.112524	2	1
Endometrial cancer	0.11274	3	1
Adherens junction	0.12289	4	1
Insulin signaling pathway	0.12289	5	1
Citrate cycle (TCA cycle)	0.132666	1	1
Gap junction	0.141128	4	1
Primary immunodeficiency	0.142373	1	1
Fructose and mannose metabolism	0.146825	2	1
Acute myeloid leukemia	0.146825	3	1
VEGF signaling pathway	0.147378	1	1
Fanconi anemia pathway	0.148725	1	1
Oocyte meiosis	0.149312	5	1
Aminoacyl-tRNA biosynthesis	0.177447	1	1
