# Supplementary material for: Epigenetic Programming Through Breast Milk and Its Impact on Milk-Siblings Mating
Source: Front Genet. 2020 Oct 2;11:569232. doi: 10.3389/fgene.2020.569232 (PMC7565666; doi:10.3389/fgene.2020.569232)
Supplement: Supplementary Additional File 3 — Comparison of F2 male gonad (milk sibling vs control). [file Data_Sheet_3.XLSX]

## Sheet: data (15)
KEGG pathway	p-value	#genes	#miRNAs		http://diana.imis.athena-innovation.gr/DianaTools/index.php?r=mirpath/index#mirnas=mmu-miR-376c-3p;mmu-miR-503-5p;mmu-miR-346-5p;mmu-miR-455-5p;mmu-miR-221-3p;mmu-miR-345-5p;mmu-miR-106b-5p;mmu-miR-191-5p;mmu-miR-93-5p;mmu-miR-92a-3p;mmu-miR-337-3p;mmu-miR-25-3p;mmu-miR-381-3p;mmu-miR-99a-5p;mmu-miR-17-3p;mmu-miR-106a-5p;mmu-miR-17-5p&methods=microT-CDS;microT-CDS;microT-CDS;microT-CDS;microT-CDS…
Endocytosis	0	35	5
MAPK signaling pathway	0	45	8
Axon guidance	0	32	8
Wnt signaling pathway	0	43	10
PI3K-Akt signaling pathway	1.11022e-16	66	10
TGF-beta signaling pathway	2.22045e-16	23	9
Transcriptional misregulation in cancer	6.66134e-16	30	7
Focal adhesion	2.77556e-15	46	10
Regulation of actin cytoskeleton	2.93099e-14	30	7
Neurotrophin signaling pathway	9.71112e-13	28	8
Hepatitis B	1.12321e-11	29	8
mTOR signaling pathway	1.21348e-11	22	6
Pathways in cancer	5.36395e-11	54	8
ErbB signaling pathway	6.74509e-11	19	7
Prostate cancer	1.30897e-10	28	8
Dopaminergic synapse	3.86104e-10	28	8
Renal cell carcinoma	1.09893e-09	18	8
HTLV-I infection	1.10228e-09	43	9
Circadian rhythm	1.1418e-09	12	7
Pancreatic cancer	3.00876e-09	19	8
Chronic myeloid leukemia	3.16373e-09	14	6
Osteoclast differentiation	3.46886e-09	25	7
Glioma	3.51587e-08	16	8
Ubiquitin mediated proteolysis	2.4774e-07	29	5
Insulin signaling pathway	7.70484e-07	26	8
Adherens junction	3.98742e-06	13	5
Bacterial invasion of epithelial cells	2.19057e-05	15	5
Acute myeloid leukemia	2.39568e-05	13	7
Endometrial cancer	3.98766e-05	9	4
Viral carcinogenesis	4.79722e-05	33	6
Glycosaminoglycan biosynthesis - heparan sulfate / heparin	0.000181274	5	3
T cell receptor signaling pathway	0.000372466	18	4
GABAergic synapse	0.000502503	10	4
Lysine degradation	0.000918854	4	5
Melanoma	0.00103708	16	5
Long-term potentiation	0.00112803	10	3
Colorectal cancer	0.0012328	14	5
RNA degradation	0.00157262	12	5
Hepatitis C	0.00204974	16	5
Glycosaminoglycan biosynthesis - chondroitin sulfate	0.00442996	1	1
Salmonella infection	0.00594354	11	6
Tight junction	0.00656129	12	2
Arrhythmogenic right ventricular cardiomyopathy (ARVC)	0.00994788	7	2
B cell receptor signaling pathway	0.0163532	13	4
VEGF signaling pathway	0.0201513	10	4
Steroid hormone biosynthesis	0.0244299	3	1
Progesterone-mediated oocyte maturation	0.0268177	11	3
Non-small cell lung cancer	0.0270601	9	3
Chemokine signaling pathway	0.0275938	10	3
Oocyte meiosis	0.0284745	8	2
Chagas disease (American trypanosomiasis)	0.029021	13	4
Galactose metabolism	0.0318605	2	2
Protein processing in endoplasmic reticulum	0.0350231	18	3
HIF-1 signaling pathway	0.0389872	10	3
Melanogenesis	0.0459378	15	4
Phosphatidylinositol signaling system	0.0498325	7	2
Glutamatergic synapse	0.0651368	16	2
Jak-STAT signaling pathway	0.0772886	12	2
Cell cycle	0.0832127	10	2
Leukocyte transendothelial migration	0.0942914	12	3
Hedgehog signaling pathway	0.0955133	11	3
Basal cell carcinoma	0.101996	9	3
Biosynthesis of unsaturated fatty acids	0.103119	2	2
Small cell lung cancer	0.117274	11	2
Type II diabetes mellitus	0.160607	9	4
Natural killer cell mediated cytotoxicity	0.168341	10	3
Fc gamma R-mediated phagocytosis	0.186049	12	3
Retrograde endocannabinoid signaling	0.205898	8	2
Cytokine-cytokine receptor interaction	0.25066	11	1
GnRH signaling pathway	0.260548	6	1
ECM-receptor interaction	0.264577	8	2
Glycosphingolipid biosynthesis - ganglio series	0.27641	2	2
Amyotrophic lateral sclerosis (ALS)	0.285369	2	1
Toxoplasmosis	0.292586	10	2
Cholinergic synapse	0.310198	14	3
N-Glycan biosynthesis	0.337998	7	3
Amphetamine addiction	0.342655	9	2
Apoptosis	0.379007	6	2
Hypertrophic cardiomyopathy (HCM)	0.380317	7	2
Fc epsilon RI signaling pathway	0.403588	8	2
Tuberculosis	0.449811	8	2
Bladder cancer	0.593166	4	1
Cocaine addiction	0.59719	4	2
Vasopressin-regulated water reabsorption	0.601411	3	1
mRNA surveillance pathway	0.646502	12	2
Carbohydrate digestion and absorption	0.66416	4	1
Pertussis	0.678014	5	2
Adipocytokine signaling pathway	0.696486	1	1
Gap junction	0.69764	1	1
Fanconi anemia pathway	0.699823	5	2
Dilated cardiomyopathy	0.703406	6	2
Epstein-Barr virus infection	0.733672	14	2
Inositol phosphate metabolism	0.744223	4	2
Mucin type O-Glycan biosynthesis	0.752584	1	2
Maturity onset diabetes of the young	0.757768	3	1
Pantothenate and CoA biosynthesis	0.759402	2	1
p53 signaling pathway	0.767461	4	1
Valine, leucine and isoleucine biosynthesis	0.768732	1	2
Influenza A	0.842599	6	1
Long-term depression	0.845598	9	3
Amoebiasis	0.856288	9	2
Calcium signaling pathway	0.870719	1	1
Nicotine addiction	0.876465	5	2
Huntington's disease	0.882409	5	2
Aldosterone-regulated sodium reabsorption	0.886081	5	2
SNARE interactions in vesicular transport	0.886879	1	1
Amino sugar and nucleotide sugar metabolism	0.91552	2	1
Toll-like receptor signaling pathway	0.919118	5	1
Primary immunodeficiency	0.926787	3	2
Spliceosome	0.939724	1	1
Morphine addiction	0.940187	4	2
Thyroid cancer	0.960215	1	1
Measles	0.96593	5	1
Synaptic vesicle cycle	0.967903	2	2
Porphyrin and chlorophyll metabolism	0.976694	3	1
Glycosphingolipid biosynthesis - lacto and neolacto series	0.978435	3	1
Mineral absorption	0.983583	2	1
Notch signaling pathway	0.987797	3	1
Butirosin and neomycin biosynthesis	0.991006	2	1
RNA transport	0.991143	4	1
Herpes simplex infection	0.993969	12	1
Basal transcription factors	0.994486	6	2
Protein export	0.996333	2	1
Alcoholism	0.997472	1	1
Vascular smooth muscle contraction	0.9979	5	1
Starch and sucrose metabolism	0.998002	4	2
Ascorbate and aldarate metabolism	0.999161	2	1
Pentose and glucuronate interconversions	0.999499	2	1
Intestinal immune network for IgA production	0.999694	1	1
Fructose and mannose metabolism	0.999731	2	1
Rheumatoid arthritis	0.999732	3	1
Sulfur relay system	0.999745	1	1
Homologous recombination	0.99986	1	1
Valine, leucine and isoleucine degradation	0.999908	2	1
Tyrosine metabolism	0.999944	1	1
Circadian entrainment	0.999964	7	1
Citrate cycle (TCA cycle)	0.999994	1	1
D-Glutamine and D-glutamate metabolism	0.999996	1	1
Retinol metabolism	0.999998	3	1
Aminoacyl-tRNA biosynthesis	0.999999	1	1
Chemical carcinogenesis	0.999999	3	1
Arginine and proline metabolism	0.999999	2	1
Drug metabolism - other enzymes	1	2	1
Primary bile acid biosynthesis	1	1	1
