# Supplementary material for: Epigenetic Programming Through Breast Milk and Its Impact on Milk-Siblings Mating
Source: Front Genet. 2020 Oct 2;11:569232. doi: 10.3389/fgene.2020.569232 (PMC7565666; doi:10.3389/fgene.2020.569232)
Supplement: Supplementary Additional File 4 — miRNA expression-Comparison of F2 female gonads (milk sibling vs control). [file Data_Sheet_4.XLSX]

## Sheet: Sheet1
miRNA	logFC	AveExpr	t	P.Value	B
mmu.miR.34c.5p	5.09273	6.09904	3.19468	0.0052007	-4.29141
mmu.miR.29b.3p	0.47861	0.688068	3.03982	0.00726746	-4.31393
mmu.miR.29c.3p	0.206518	0.295071	2.91093	0.00958098	-4.33299
mmu.miR.34a.5p	0.51817	0.820212	2.88518	0.010122	-4.33682
mmu.miR.194.5p	3.34365	5.00317	2.81183	0.0118305	-4.34779
mmu.miR.31.5p	4.08783	6.02626	2.79198	0.0123388	-4.35077
mmu.miR.141.3p	0.535577	0.727265	2.72172	0.0143116	-4.36135
mmu.miR.29a.3p	0.223831	0.269789	2.70488	0.0148275	-4.36389
mmu.miR.192.5p	1.36224	1.92697	2.56227	0.019969	-4.38549
mmu.miR.138.5p	54.368	78.0962	2.36889	0.0296828	-4.41486
mmu.miR.200a.3p	0.394011	0.733618	2.36886	0.0296849	-4.41487
mmu.miR.33.5p	0.956409	1.9456	2.28278	0.0353031	-4.42791
mmu.let.7d.5p	0.635517	1.02133	2.2643	0.0366311	-4.4307
mmu.miR.203.3p	0.417447	0.699381	2.26212	0.0367911	-4.43103
mmu.let.7g.5p	0.38712	0.955006	2.24542	0.0380358	-4.43355
mmu.miR.195a.5p	6.6509	15.6015	2.23524	0.0388137	-4.43509
mmu.miR.200b.3p	0.202556	0.312822	2.14856	0.0460578	-4.44813
mmu.miR.26a.5p	1.55841	4.42444	2.14652	0.0462421	-4.44843
mmu.miR.143.3p	21.182	35.826	2.08761	0.0518712	-4.45723
mmu.miR.199a.5p	-8699.54	19714.6	-2.08019	0.0526226	-4.45834
mmu.miR.186.5p	-0.366658	1.12249	-2.074	0.053257	-4.45926
mmu.miR.150.5p	13.2136	23.7076	2.06644	0.0540411	-4.46038
mmu.miR.126.3p	3288.09	6600.89	2.04344	0.0564926	-4.46379
mmu.let.7a.5p	0.428079	0.881502	1.95817	0.0664818	-4.47635
mmu.miR.30d.5p	0.702076	1.46065	1.95204	0.0672583	-4.47725
mmu.miR.106b.5p	1.62239	5.28539	1.93156	0.0699089	-4.48024
mmu.miR.30a.5p	0.79435	1.57665	1.92485	0.0707973	-4.48122
mmu.miR.24.3p	1.28301	3.21256	1.91164	0.0725769	-4.48314
mmu.miR.200c.3p	0.14209	0.243235	1.9046	0.0735414	-4.48416
mmu.miR.23b.3p	0.511303	1.27681	1.87176	0.0781913	-4.48891
mmu.miR.26b.5p	1.61388	4.82858	1.85969	0.079964	-4.49065
mmu.miR.30e.5p	1.04464	2.00509	1.77746	0.093019	-4.50238
mmu.miR.20a.5p	2.0417	4.67479	1.77705	0.0930873	-4.50244
mmu.miR.126.5p	11104.1	14775.8	1.773	0.0937775	-4.50301
mmu.miR.28a.5p	0.959151	2.33641	1.77009	0.094274	-4.50342
mmu.miR.103.3p	0.285566	0.869375	1.7333	0.10077	-4.50859
mmu.miR.10a.5p	13.8591	33.394	1.72791	0.101752	-4.50934
mmu.miR.598.3p	7.67041	28.9049	1.71878	0.103437	-4.51061
mmu.miR.23a.3p	1.68316	4.92537	1.71765	0.103648	-4.51077
mmu.miR.503.5p	88.6876	217.909	1.71029	0.105027	-4.5118
mmu.miR.322.5p	164.493	325.81	1.69248	0.108426	-4.51427
mmu.let.7f.5p	0.711682	1.16179	1.67081	0.112691	-4.51726
mmu.miR.137.3p	5.69909	14.1131	1.66707	0.113442	-4.51777
mmu.miR.15a.5p	1.64595	4.91664	1.64216	0.118549	-4.52118
mmu.miR.574.3p	1.42169	3.80758	1.63902	0.119208	-4.52161
mmu.miR.135a.5p	1775.54	3835.6	1.63484	0.120087	-4.52218
mmu.miR.20b.5p	2.02586	5.59477	1.62155	0.122923	-4.52398
mmu.miR.338.3p	1.34229	3.49161	1.60295	0.126986	-4.5265
mmu.let.7e.5p	0.629659	1.34742	1.60219	0.127154	-4.5266
mmu.miR.21a.5p	17.6579	28.6436	1.59966	0.127718	-4.52694
mmu.let.7b.5p	0.408212	0.799125	1.59118	0.129617	-4.52808
mmu.miR.101b.3p	3.60886	6.45799	1.58138	0.13184	-4.5294
mmu.miR.16.5p	6.13723	17.7404	1.58033	0.132081	-4.52954
mmu.miR.429.3p	0.433311	1.13408	1.57985	0.132191	-4.5296
mmu.miR.124.3p	5.78835	13.6362	1.5611	0.136547	-4.5321
mmu.miR.27a.3p	1.81456	5.14823	1.55055	0.139051	-4.5335
mmu.miR.18a.5p	2.723	8.14557	1.53855	0.141944	-4.53509
mmu.miR.155.5p	8.71438	19.4166	1.535	0.14281	-4.53556
mmu.miR.10b.5p	11.7236	29.091	1.53423	0.142998	-4.53566
mmu.miR.9.3p	5.74061	11.3142	1.51976	0.146576	-4.53756
mmu.miR.185.5p	2.19148	3.8037	1.51101	0.148778	-4.5387
mmu.miR.152.3p	1.6695	3.87412	1.50596	0.15006	-4.53936
mmu.miR.101a.3p	2.32725	4.60296	1.4987	0.151919	-4.54031
mmu.let.7i.5p	0.916761	2.12559	1.48424	0.155678	-4.54218
mmu.miR.17.5p	0.589715	2.51677	1.47192	0.158942	-4.54377
mmu.let.7c.5p	0.657791	1.44219	1.46718	0.160214	-4.54438
mmu.miR.148a.3p	0.114106	0.314161	1.46404	0.16106	-4.54478
mmu.miR.106a.5p	0.93076	3.10417	1.46242	0.161497	-4.54499
mmu.miR.409.3p	-25.708	79.8188	-1.46211	0.161582	-4.54503
mmu.miR.215.5p	25.7811	19.8575	1.45788	0.162729	-4.54557
mmu.miR.204.5p	24.8476	58.1654	1.4577	0.162779	-4.5456
mmu.miR.144.3p	2.34714	3.22573	1.44201	0.167102	-4.5476
mmu.miR.135b.5p	4026.92	10165.8	1.43886	0.167979	-4.548
mmu.miR.218.5p	2484.16	4768.09	1.4329	0.169653	-4.54875
mmu.miR.107.3p	0.481705	2.12982	1.4224	0.172632	-4.55008
mmu.miR.211.5p	35.9334	76.4836	1.41152	0.175765	-4.55145
mmu.miR.122.5p	132.313	152.564	1.39383	0.180958	-4.55366
mmu.miR.15b.5p	2.30667	9.0234	1.38792	0.18272	-4.5544
mmu.miR.191.5p	0.597878	1.84918	1.35781	0.191916	-4.55811
mmu.miR.210.3p	-0.388019	1.32617	-1.34943	0.19454	-4.55914
mmu.miR.423.5p	2.81121	9.50778	1.30076	0.210346	-4.56501
mmu.miR.30b.5p	0.126068	0.308681	1.28952	0.214135	-4.56634
mmu.miR.98.5p	0.501234	1.1892	1.2812	0.216978	-4.56733
mmu.miR.93.5p	0.727937	3.6578	1.26804	0.221529	-4.56888
mmu.miR.146a.5p	0.0751935	0.140659	1.24836	0.228477	-4.57117
mmu.miR.151.3p	0.191559	0.700736	1.20955	0.242668	-4.57562
mmu.miR.345.5p	-0.441033	1.80657	-1.20601	0.243996	-4.57602
mmu.miR.301a.3p	49.01	86.1367	1.17837	0.254551	-4.57912
mmu.miR.296.5p	-23.0259	76.6891	-1.14826	0.266443	-4.58244
mmu.miR.142.5p	0.378843	1.17449	1.12209	0.277106	-4.58528
mmu.miR.27b.3p	1.87605	7.76214	1.12051	0.277763	-4.58545
mmu.miR.105	3.0882	7.09143	1.09856	0.286965	-4.58779
mmu.miR.30c.5p	0.155889	0.374161	1.09091	0.290226	-4.58859
mmu.miR.129.5p	9.79477	33.333	1.08447	0.292991	-4.58927
mmu.miR.125b.5p	5.32177	24.1825	1.07311	0.297915	-4.59045
mmu.miR.335.5p	5941.01	14326.4	1.06391	0.301945	-4.59141
mmu.miR.19b.3p	2.47487	8.26656	1.05244	0.307032	-4.59259
mmu.miR.376b.3p	345.261	1089.34	1.04975	0.308232	-4.59286
mmu.miR.302b.5p	0.979307	2.21539	1.03747	0.313756	-4.59411
mmu.miR.181d.5p	-0.129153	0.468883	-1.029	0.317606	-4.59496
mmu.miR.221.3p	1.71593	5.85518	1.01043	0.326169	-4.59682
mmu.miR.184.3p	3.20881	5.78126	1.00417	0.329089	-4.59743
mmu.miR.181a.5p	-0.0693483	0.260933	-0.985767	0.33779	-4.59924
mmu.miR.214.3p	-135.355	678.828	-0.97298	0.343929	-4.60047
mmu.miR.19a.3p	2.06497	7.61443	0.96814	0.346272	-4.60094
mmu.miR.139.5p	7.45598	32.204	0.951712	0.354309	-4.6025
mmu.miR.7a.5p	0.663414	1.34465	0.944728	0.357764	-4.60316
mmu.miR.130a.3p	91.4435	621.419	0.926731	0.366774	-4.60484
mmu.miR.100.5p	22.0863	79.3809	0.906588	0.377039	-4.60668
mmu.miR.292.3p	-1.24835	7.31076	-0.902555	0.379117	-4.60705
mmu.miR.488.3p	-3.31343	14.6196	-0.893901	0.383603	-4.60783
mmu.miR.22.3p	0.14295	0.443138	0.88964	0.385824	-4.60821
mmu.miR.140.5p	0.318594	1.6211	0.879544	0.391121	-4.60911
mmu.miR.17.3p	0.539126	4.49076	0.876917	0.392507	-4.60934
mmu.miR.376c.3p	2908.09	7521.64	0.875091	0.393473	-4.6095
mmu.miR.130b.3p	2.86874	13.6132	0.871172	0.39555	-4.60984
mmu.miR.222.3p	0.0705481	0.27626	0.866434	0.398071	-4.61026
mmu.miR.378a.3p	0.553324	0.764197	0.861821	0.400536	-4.61066
mmu.miR.148b.3p	0.176549	0.976305	0.839312	0.412705	-4.6126
mmu.miR.181b.5p	-0.0416297	0.151628	-0.808845	0.429553	-4.61515
mmu.miR.485.3p	-6.96366	29.0469	-0.805745	0.431291	-4.61541
mmu.miR.133b.3p	239.705	229.392	0.754125	0.460884	-4.61953
mmu.miR.133a.3p	46.5595	47.4982	0.682572	0.503886	-4.62485
mmu.miR.196a.5p	5.08829	31.7946	0.677095	0.507271	-4.62523
mmu.miR.187.3p	-0.129312	1.2677	-0.661529	0.51696	-4.62632
mmu.miR.1a.3p	4763.87	3658.17	0.656722	0.519972	-4.62665
mmu.miR.193a.3p	0.0913735	0.659725	0.618206	0.544467	-4.62922
mmu.miR.337.3p	-64.0271	313.696	-0.61309	0.547767	-4.62955
mmu.miR.206.3p	20592.5	16197.5	0.60432	0.553449	-4.63011
mmu.miR.132.3p	-0.632654	6.31063	-0.5673	0.577775	-4.6324
mmu.miR.207	-4.07074	21.9143	-0.547743	0.590843	-4.63355
mmu.miR.125a.5p	0.758764	5.74328	0.546828	0.591458	-4.6336
mmu.miR.193b.3p	0.060803	0.498372	0.530856	0.602246	-4.63451
mmu.miR.92a.3p	-0.617994	4.14685	-0.521509	0.608603	-4.63503
mmu.miR.381.3p	567.4	1090.11	0.521056	0.608912	-4.63506
mmu.miR.147.3p	1.07348	6.33647	0.519209	0.610172	-4.63516
mmu.miR.128.3p	0.411494	2.01246	0.517009	0.611676	-4.63528
mmu.miR.339.5p	-0.0980332	0.929187	-0.507533	0.618169	-4.6358
mmu.miR.183.5p	0.0369771	0.281945	0.506725	0.618724	-4.63584
mmu.miR.433.3p	-28.6372	183.623	-0.481695	0.63604	-4.63716
mmu.miR.489.3p	3.42669	9.3836	0.478901	0.637987	-4.6373
mmu.miR.181c.5p	-0.0537137	0.585992	-0.444177	0.662403	-4.63901
mmu.miR.375.3p	0.019371	0.042254	0.438174	0.666665	-4.6393
mmu.miR.342.3p	5.51926	47.2268	0.43352	0.669977	-4.63952
mmu.miR.499.5p	1.78117	7.15237	0.403009	0.691862	-4.64088
mmu.miR.451a	-106.968	603.272	-0.399584	0.694337	-4.64103
mmu.miR.485.5p	19.7049	112.044	0.37431	0.712707	-4.64208
mmu.miR.181a.1.3p	0.238779	2.69769	0.335273	0.741437	-4.64358
mmu.miR.298.5p	-2.43285	29.1595	-0.331475	0.744254	-4.64371
mmu.miR.383.5p	0.248168	3.37563	0.327841	0.746954	-4.64384
mmu.miR.9.5p	-0.247762	3.01986	-0.325127	0.748971	-4.64394
mmu.miR.325.3p	1.23025	8.8521	0.307138	0.762393	-4.64456
mmu.miR.223.3p	0.28389	3.13968	0.303373	0.765212	-4.64468
mmu.miR.346.5p	0.530907	7.83675	0.293864	0.772347	-4.64499
mmu.miR.541.5p	-0.760381	7.73473	-0.279665	0.78304	-4.64543
mmu.miR.299a.3p	-24.1774	243.916	-0.272017	0.788818	-4.64566
mmu.miR.18b.5p	0.291382	3.92864	0.269498	0.790724	-4.64573
mmu.miR.455.5p	19.4854	299.351	0.261486	0.796795	-4.64596
mmu.miR.652.3p	-0.497465	10.8804	-0.25944	0.798348	-4.64602
mmu.miR.142.3p	0.935988	5.59549	0.236787	0.815594	-4.64663
mmu.miR.320.3p	-0.0548111	1.00763	-0.228918	0.821608	-4.64683
mmu.miR.134.5p	-87.4168	1050.01	-0.223229	0.825963	-4.64697
mmu.miR.96.5p	0.0136384	0.189183	0.222917	0.826202	-4.64698
mmu.miR.99a.5p	0.431327	7.88075	0.221532	0.827264	-4.64701
mmu.miR.224.5p	11.0183	247.87	0.192018	0.849956	-4.64767
mmu.miR.149.5p	1.136	18.448	0.186015	0.85459	-4.6478
mmu.miR.205.5p	0.0838936	2.06362	0.154539	0.878968	-4.64838
mmu.miR.25.3p	-0.173662	5.76155	-0.13974	0.890474	-4.64862
mmu.miR.145a.5p	0.424426	15.1417	0.127119	0.900308	-4.6488
mmu.miR.182.5p	0.00509328	0.0477188	0.116953	0.90824	-4.64894
mmu.miR.146b.5p	0.00466571	0.0139682	0.110137	0.913564	-4.64902
mmu.miR.509.3p	-0.109606	2.90684	-0.106279	0.91658	-4.64907
mmu.miR.431.5p	3.77149	102.882	0.0925712	0.927304	-4.64922
mmu.miR.484	-0.0171417	0.923859	-0.0726727	0.942897	-4.6494
mmu.miR.493.3p	-0.519393	26.9469	-0.0557345	0.95619	-4.64952
mmu.miR.328.3p	-0.0462002	4.05638	-0.0393679	0.969046	-4.6496
mmu.miR.302a.5p	0.0417835	3.84854	0.0326646	0.974315	-4.64963
