# Supplementary material for: Epigenetic Programming Through Breast Milk and Its Impact on Milk-Siblings Mating
Source: Front Genet. 2020 Oct 2;11:569232. doi: 10.3389/fgene.2020.569232 (PMC7565666; doi:10.3389/fgene.2020.569232)
Supplement: Supplementary Additional File 5 — miRNA expression comparison of F2 male gonads (milk sibling vs control). [file Data_Sheet_5.XLSX]

## Sheet: Sheet1
miRNA	logFC	AveExpr	t	P.Value	B
mmu.miR.376c.3p	-9723.08	7554.6	-3.60474	0.00306924	-4.35411
mmu.miR.503.5p	-299.908	241.131	-3.41848	0.00440839	-4.36953
mmu.miR.346.5p	-3.78264	5.32261	-3.35703	0.00496901	-4.37477
mmu.miR.455.5p	-316.366	376.453	-3.24878	0.00613631	-4.38419
mmu.miR.221.3p	-6.94139	8.68411	-3.17276	0.00711674	-4.39094
mmu.miR.345.5p	-0.81104	1.00281	-2.97528	0.0104554	-4.40899
mmu.miR.106b.5p	-5.99873	7.34843	-2.63728	0.0201066	-4.44139
mmu.miR.191.5p	-0.906789	1.00079	-2.62299	0.0206656	-4.4428
mmu.miR.93.5p	-3.02651	4.14913	-2.57365	0.0227147	-4.44767
mmu.miR.17.5p	-2.67861	3.63217	-2.5223	0.0250558	-4.45277
mmu.miR.92a.3p	-1.32198	1.67606	-2.49363	0.0264621	-4.45563
mmu.miR.337.3p	-174.402	232.088	-2.34902	0.0347892	-4.47015
mmu.miR.25.3p	-2.42289	3.54689	-2.30025	0.0381226	-4.47508
mmu.miR.381.3p	-488.362	494.546	-2.26345	0.0408349	-4.47881
mmu.miR.99a.5p	-3.35503	6.09132	-2.25878	0.0411916	-4.47928
mmu.miR.17.3p	-2.7162	5.02774	-2.20612	0.0454261	-4.48462
mmu.miR.106a.5p	-5.75637	5.26698	-2.19662	0.0462323	-4.48559
mmu.miR.376b.3p	-3078.62	2268.93	-2.10338	0.054886	-4.49505
mmu.miR.433.3p	-74.2385	84.4315	-2.06758	0.0585928	-4.49868
mmu.miR.541.5p	-5.31282	6.84755	-2.05328	0.0601369	-4.50013
mmu.miR.339.5p	-0.325709	0.660952	-1.99595	0.0667113	-4.50594
mmu.miR.484	-0.424206	0.457014	-1.98978	0.0674567	-4.50656
mmu.miR.493.3p	-10.4637	11.8051	-1.98633	0.0678776	-4.50691
mmu.miR.199a.5p	-6990.55	9192.76	-1.95759	0.0714725	-4.50981
mmu.miR.301a.3p	-51.3044	68.7847	-1.89728	0.079586	-4.51588
mmu.miR.485.5p	-58.9316	72.3247	-1.894	0.0800511	-4.51621
mmu.miR.30c.5p	-0.146062	0.225643	-1.85815	0.0852885	-4.5198
mmu.miR.485.3p	-13.4226	13.7707	-1.81763	0.0915787	-4.52384
mmu.miR.151.3p	-0.300304	0.426682	-1.77656	0.0983748	-4.52792
mmu.miR.183.5p	-0.199708	0.246548	-1.74975	0.103049	-4.53056
mmu.miR.181c.5p	-0.242643	0.401892	-1.74968	0.103062	-4.53057
mmu.miR.218.5p	-1411.43	1945	-1.74909	0.103168	-4.53063
mmu.miR.652.3p	-5.11757	6.93263	-1.74872	0.103233	-4.53066
mmu.miR.135a.5p	-2883.53	3541.1	-1.71267	0.109841	-4.5342
mmu.miR.489.3p	-3.78197	5.15853	-1.70452	0.111384	-4.535
mmu.miR.18a.5p	-4.82268	11.8303	-1.69989	0.112271	-4.53545
mmu.miR.15b.5p	-8.60487	8.57906	-1.6895	0.11428	-4.53647
mmu.miR.124.3p	-3.94175	6.60396	-1.68315	0.115525	-4.53709
mmu.miR.574.3p	-1.5819	2.46979	-1.63286	0.125803	-4.54196
mmu.miR.20a.5p	-2.8456	6.60016	-1.61039	0.130646	-4.54412
mmu.miR.296.5p	-17.8886	30.0047	-1.60595	0.131621	-4.54454
mmu.miR.222.3p	-0.125794	0.113847	-1.56861	0.140082	-4.5481
mmu.miR.322.5p	-148.131	249.462	-1.52006	0.151773	-4.55268
mmu.miR.328.3p	-0.889371	1.42083	-1.51521	0.152985	-4.55314
mmu.miR.19b.3p	-5.57604	12.3903	-1.5133	0.153464	-4.55332
mmu.miR.18b.5p	-2.69106	5.58514	-1.4774	0.16272	-4.55665
mmu.miR.148b.3p	-0.341287	0.671349	-1.43687	0.17373	-4.56038
mmu.miR.30d.5p	-0.812057	1.23902	-1.41655	0.179476	-4.56223
mmu.miR.30a.5p	-0.986626	1.50673	-1.40426	0.183031	-4.56334
mmu.miR.342.3p	-10.6191	22.7742	-1.40212	0.183656	-4.56353
mmu.miR.181d.5p	-0.142619	0.212724	-1.39289	0.186369	-4.56437
mmu.miR.429.3p	-0.24652	0.38165	-1.37073	0.193019	-4.56635
mmu.let.7b.5p	-0.403977	0.556981	-1.35479	0.197923	-4.56777
mmu.miR.149.5p	-3.1488	3.96546	-1.35088	0.199142	-4.56811
mmu.miR.96.5p	-0.128821	0.227899	-1.34139	0.202122	-4.56895
mmu.miR.139.5p	-5.81421	10.728	-1.32497	0.207367	-4.57039
mmu.miR.15a.5p	-1.97581	6.86086	-1.32326	0.207921	-4.57054
mmu.miR.509.3p	-0.49678	1.19116	-1.32138	0.208528	-4.57071
mmu.miR.20b.5p	-3.07423	8.08228	-1.31985	0.209026	-4.57084
mmu.miR.299a.3p	-77.4073	116.928	-1.26714	0.226719	-4.57539
mmu.miR.24.3p	-0.755149	1.65314	-1.25756	0.23006	-4.57621
mmu.miR.133a.3p	-3.03358	8.09798	-1.24536	0.234371	-4.57724
mmu.miR.19a.3p	-3.90779	10.9044	-1.18997	0.254747	-4.58186
mmu.miR.181a.1.3p	-0.340169	0.653247	-1.14705	0.271462	-4.58534
mmu.miR.186.5p	-0.248694	0.617085	-1.1418	0.273564	-4.58576
mmu.miR.187.3p	-0.34036	0.775583	-1.13404	0.276689	-4.58638
mmu.miR.142.5p	-0.924431	1.26887	-1.11071	0.286258	-4.58823
mmu.miR.224.5p	-44.2598	83.6646	-1.10863	0.287121	-4.58839
mmu.miR.598.3p	-5.94817	21.7519	-1.08453	0.297287	-4.59027
mmu.miR.488.3p	-3.80062	6.40623	-1.0784	0.299916	-4.59074
mmu.miR.128.3p	-0.290682	0.936918	-1.04508	0.314502	-4.59328
mmu.miR.22.3p	-0.183009	0.576674	-1.04334	0.31528	-4.59341
mmu.miR.133b.3p	-10.5339	27.1731	-1.04154	0.316082	-4.59354
mmu.miR.141.3p	-0.309986	0.715682	-1.02148	0.325143	-4.59504
mmu.miR.34a.5p	0.343397	1.0167	0.99623	0.336817	-4.59689
mmu.miR.302a.5p	-1.0144	2.09874	-0.993069	0.3383	-4.59712
mmu.miR.214.3p	-136.685	370.027	-0.980769	0.344111	-4.59801
mmu.miR.107.3p	-0.550636	2.33512	-0.978104	0.34538	-4.5982
mmu.miR.423.5p	-1.77942	3.84636	-0.970157	0.349183	-4.59877
mmu.miR.30b.5p	-0.0699739	0.193453	-0.943107	0.362347	-4.60068
mmu.miR.205.5p	-0.951952	2.29543	-0.932959	0.367375	-4.60138
mmu.miR.204.5p	-12.0636	40.2029	-0.930565	0.368567	-4.60155
mmu.miR.181b.5p	-0.0578775	0.0707055	-0.914075	0.376858	-4.60268
mmu.miR.130b.3p	-1.869	4.19955	-0.907178	0.380363	-4.60315
mmu.miR.9.5p	0.581448	1.92821	0.882311	0.393186	-4.60482
mmu.miR.195a.5p	-4.84693	13.7289	-0.864102	0.40276	-4.60601
mmu.miR.34c.5p	2.01939	2.66453	0.844426	0.413278	-4.60729
mmu.miR.100.5p	-5.27611	22.7542	-0.831648	0.420205	-4.6081
mmu.miR.10b.5p	-6.11453	17.9172	-0.829845	0.421188	-4.60821
mmu.miR.134.5p	-259.401	662.751	-0.796438	0.439683	-4.61029
mmu.miR.211.5p	-13.5475	49.7	-0.793119	0.441548	-4.61049
mmu.let.7i.5p	-0.519775	1.30781	-0.784875	0.446204	-4.61099
mmu.miR.10a.5p	-6.49777	20.6461	-0.783879	0.446768	-4.61105
mmu.miR.29b.3p	-0.271183	0.647309	-0.783323	0.447084	-4.61108
mmu.miR.451a	126.761	354.14	0.763235	0.458572	-4.61228
mmu.miR.132.3p	-0.89199	2.90137	-0.762665	0.458901	-4.61231
mmu.miR.210.3p	0.20415	0.860837	0.741803	0.47103	-4.61353
mmu.miR.335.5p	-5813.39	12998.9	-0.718895	0.484574	-4.61483
mmu.miR.194.5p	-7.92511	11.3798	-0.710301	0.489716	-4.61531
mmu.let.7f.5p	-0.25705	1.03403	-0.68311	0.506196	-4.61679
mmu.miR.203.3p	0.205379	0.71105	0.67293	0.512449	-4.61733
mmu.miR.499.5p	-1.73214	4.77673	-0.663221	0.518454	-4.61784
mmu.miR.431.5p	-17.2259	57.8298	-0.655818	0.523061	-4.61822
mmu.miR.126.3p	1324.02	3191.4	0.651096	0.526011	-4.61847
mmu.miR.7a.5p	1.16125	4.0884	0.6432	0.530966	-4.61887
mmu.miR.409.3p	-13.1171	37.0358	-0.642444	0.531441	-4.61891
mmu.miR.378a.3p	-0.121624	0.23685	-0.639355	0.533388	-4.61907
mmu.miR.200c.3p	-0.0520693	0.13585	-0.611149	0.551344	-4.62046
mmu.miR.26b.5p	-0.684297	3.00637	-0.570409	0.577856	-4.62238
mmu.miR.182.5p	-0.0342784	0.0464874	-0.567168	0.579993	-4.62253
mmu.miR.103.3p	0.167994	0.792128	0.561642	0.583647	-4.62278
mmu.miR.122.5p	2557.66	2124.89	0.560256	0.584566	-4.62284
mmu.miR.28a.5p	-0.577628	1.67679	-0.527672	0.606369	-4.62427
mmu.miR.143.3p	-8.29759	24.0938	-0.526249	0.60733	-4.62433
mmu.miR.302b.5p	-0.295569	1.27653	-0.521036	0.610858	-4.62455
mmu.miR.146a.5p	0.0446382	0.0727161	0.50776	0.619889	-4.6251
mmu.miR.200b.3p	-0.059191	0.188913	-0.504889	0.621851	-4.62522
mmu.miR.130a.3p	-67.9128	350.746	-0.47841	0.640082	-4.62627
mmu.let.7a.5p	-0.148127	0.794785	-0.478146	0.640265	-4.62628
mmu.miR.181a.5p	-0.0347342	0.115973	-0.461767	0.651667	-4.6269
mmu.miR.196a.5p	-4.32329	19.7167	-0.461635	0.65176	-4.62691
mmu.miR.215.5p	0.858304	3.36532	0.442982	0.664858	-4.6276
mmu.miR.192.5p	2.42202	4.05462	0.441508	0.665897	-4.62765
mmu.miR.33.5p	-0.22978	1.70739	-0.428877	0.674838	-4.6281
mmu.miR.155.5p	2.51889	7.7907	0.418226	0.682418	-4.62847
mmu.let.7e.5p	0.218301	0.931452	0.401666	0.694273	-4.62902
mmu.miR.105	2.25581	5.61726	0.390979	0.701968	-4.62937
mmu.miR.193a.3p	-0.0419531	0.304982	-0.383406	0.707443	-4.62961
mmu.miR.98.5p	0.189705	0.825384	0.377453	0.711758	-4.62979
mmu.miR.27b.3p	-0.686144	3.4811	-0.365561	0.720408	-4.63016
mmu.miR.126.5p	-1799.58	8773.13	-0.358998	0.725199	-4.63035
mmu.let.7g.5p	-0.0844152	0.6673	-0.35833	0.725688	-4.63037
mmu.miR.29a.3p	0.0234116	0.111178	0.340984	0.738412	-4.63087
mmu.miR.148a.3p	0.045366	0.279043	0.298313	0.770048	-4.632
mmu.miR.101b.3p	2.34863	9.59472	0.296828	0.771156	-4.63204
mmu.miR.140.5p	0.122449	1.93292	0.295241	0.772342	-4.63207
mmu.miR.184.3p	0.885187	4.836	0.294574	0.772841	-4.63209
mmu.miR.142.3p	0.402008	3.39603	0.286725	0.778715	-4.63228
mmu.miR.375.3p	-0.0165615	0.0251028	-0.284735	0.780207	-4.63233
mmu.miR.27a.3p	-0.360649	2.44137	-0.283239	0.781329	-4.63236
mmu.miR.150.5p	1.18088	6.12406	0.278167	0.785137	-4.63248
mmu.miR.23a.3p	-0.307102	1.94178	-0.275369	0.78724	-4.63254
mmu.miR.31.5p	0.4667	3.48511	0.264252	0.795613	-4.63279
mmu.miR.138.5p	6.30074	25.3951	0.253816	0.803497	-4.63302
mmu.miR.320.3p	-0.0615606	0.516945	-0.220261	0.828994	-4.63368
mmu.miR.29c.3p	-0.016316	0.155418	-0.202245	0.842768	-4.63399
mmu.miR.207	-1.16058	9.23791	-0.20167	0.843209	-4.634
mmu.miR.23b.3p	-0.0648643	0.628055	-0.201434	0.84339	-4.63401
mmu.miR.338.3p	0.2474	4.41109	0.193969	0.849115	-4.63413
mmu.miR.125b.5p	1.08641	12.0604	0.169736	0.867758	-4.6345
mmu.miR.137.3p	-0.584262	6.91161	-0.16843	0.868765	-4.63452
mmu.miR.26a.5p	-0.169366	2.62231	-0.164282	0.871965	-4.63457
mmu.miR.147.3p	1.18854	21.9623	0.162782	0.873123	-4.6346
mmu.miR.101a.3p	-0.264068	5.19621	-0.137875	0.892393	-4.63491
mmu.miR.145a.5p	0.282572	3.71202	0.129873	0.898599	-4.635
mmu.miR.325.3p	0.264059	4.43387	0.126504	0.901215	-4.63503
mmu.miR.185.5p	0.31515	4.73198	0.122862	0.904043	-4.63507
mmu.miR.206.3p	71.8229	689.538	0.121033	0.905464	-4.63509
mmu.miR.21a.5p	1.33452	20.8537	0.117649	0.908094	-4.63512
mmu.miR.298.5p	-1.34294	14.7847	-0.115613	0.909677	-4.63514
mmu.let.7c.5p	-0.0748582	1.00146	-0.115273	0.909941	-4.63515
mmu.miR.292.3p	-1.11139	14.2528	-0.10803	0.915576	-4.63521
mmu.miR.16.5p	-0.626666	15.0127	-0.104314	0.918468	-4.63525
mmu.miR.193b.3p	-0.0103615	0.217015	-0.103239	0.919305	-4.63526
mmu.miR.9.3p	-0.815138	21.7309	-0.101019	0.921034	-4.63528
mmu.miR.135b.5p	235.64	6596.79	0.0986231	0.9229	-4.6353
mmu.miR.152.3p	0.147213	2.81484	0.0936365	0.926786	-4.63534
mmu.miR.129.5p	-0.607368	14.8172	-0.0772473	0.93957	-4.63545
mmu.let.7d.5p	0.0245226	0.781322	0.0707462	0.944646	-4.63549
mmu.miR.223.3p	0.03506	0.936599	0.0702847	0.945007	-4.6355
mmu.miR.144.3p	-0.126239	3.20481	-0.0674635	0.947211	-4.63551
mmu.miR.125a.5p	-0.103364	2.88878	-0.0640759	0.949857	-4.63553
mmu.miR.1a.3p	-14.3188	361.182	-0.0570872	0.95532	-4.63557
mmu.miR.383.5p	0.0308808	1.8155	0.0366997	0.971266	-4.63565
mmu.miR.146b.5p	0.00164611	0.00756375	0.0284236	0.977744	-4.63567
mmu.miR.30e.5p	-0.00794717	2.11608	-0.00784921	0.993853	-4.6357
mmu.miR.200a.3p	-0.000287116	0.486679	-0.00114412	0.999104	-4.6357
