# Supplementary material for: Epigenetic Programming Through Breast Milk and Its Impact on Milk-Siblings Mating
Source: Front Genet. 2020 Oct 2;11:569232. doi: 10.3389/fgene.2020.569232 (PMC7565666; doi:10.3389/fgene.2020.569232)
Supplement: Supplementary Additional File 6 — miRNA expression Comparison of F2 livers (milk sibling vs control). [file Data_Sheet_6.XLSX]

## Sheet: Sheet1
miRNA	logFC	AveExpr	t	P.Value	B
mmu.miR.345.5p	-0.748141	1.42664	-2.66602	0.0139962	-4.35009
mmu.miR.34c.5p	3.68966	4.13571	2.10667	0.0465849	-4.44516
mmu.miR.29a.3p	0.14573	0.19112	1.98315	0.0597637	-4.46523
mmu.miR.186.5p	-0.34569	0.912959	-1.81505	0.0829524	-4.49166
mmu.miR.34a.5p	0.344802	0.799003	1.76871	0.0905818	-4.49875
mmu.miR.292.3p	-3.31239	9.19913	-1.61614	0.120087	-4.52135
mmu.miR.221.3p	-2.73351	6.96399	-1.57605	0.129058	-4.52709
mmu.miR.199a.5p	-6368.6	16897.5	-1.56628	0.131326	-4.52847
mmu.miR.33.5p	0.600033	1.89813	1.53212	0.139519	-4.53327
mmu.miR.144.3p	2.2112	3.67876	1.50908	0.14528	-4.53647
mmu.miR.455.5p	-122.423	352.239	-1.49717	0.148333	-4.53811
mmu.miR.215.5p	18.8784	13.4932	1.4969	0.148402	-4.53815
mmu.miR.126.3p	2552.9	4903.59	1.48688	0.151011	-4.53952
mmu.miR.106a.5p	-2.47536	4.01345	-1.44969	0.161025	-4.54457
mmu.miR.138.5p	30.3633	49.3411	1.44889	0.161247	-4.54468
mmu.miR.126.5p	7235.84	12671.3	1.39747	0.175985	-4.55151
mmu.miR.203.3p	0.248734	0.622203	1.37036	0.184177	-4.55505
mmu.miR.17.5p	-1.00866	3.01371	-1.36578	0.185588	-4.55564
mmu.miR.29c.3p	0.0933742	0.21214	1.35204	0.18988	-4.55741
mmu.miR.150.5p	7.42954	14.7422	1.29941	0.207042	-4.56406
mmu.miR.19b.3p	-2.80732	9.14904	-1.29281	0.209274	-4.56488
mmu.miR.19a.3p	-2.18263	8.14085	-1.2267	0.232693	-4.57293
mmu.miR.93.5p	-1.02719	3.92261	-1.22648	0.232774	-4.57296
mmu.miR.106b.5p	-1.96064	6.26791	-1.19465	0.244739	-4.57672
mmu.miR.21a.5p	11.3412	24.6064	1.18258	0.249398	-4.57812
mmu.let.7e.5p	0.496488	1.14395	1.18014	0.250345	-4.5784
mmu.miR.346.5p	-1.37396	6.87616	-1.15194	0.261514	-4.58164
mmu.miR.98.5p	0.450783	1.04223	1.14857	0.262873	-4.58202
mmu.miR.155.5p	6.43452	13.8829	1.14518	0.264245	-4.58241
mmu.miR.339.5p	-0.166386	0.852268	-1.1316	0.269792	-4.58394
mmu.miR.338.3p	0.817716	3.78124	1.11989	0.274647	-4.58524
mmu.miR.99a.5p	-1.41888	7.11557	-1.10783	0.279707	-4.58658
mmu.miR.187.3p	-0.255791	1.05298	-1.09486	0.28523	-4.588
mmu.miR.31.5p	1.43157	3.9661	1.09048	0.287112	-4.58848
mmu.miR.146a.5p	0.0653274	0.105962	1.07614	0.293338	-4.59003
mmu.miR.200a.3p	0.197938	0.586381	1.06867	0.296621	-4.59083
mmu.miR.503.5p	-73.3338	243.839	-1.04166	0.308699	-4.59369
mmu.miR.488.3p	-3.84734	11.1597	-1.03644	0.311074	-4.59424
mmu.let.7d.5p	0.282086	0.822818	1.03217	0.313028	-4.59469
mmu.miR.23a.3p	1.10154	3.69887	1.01915	0.319034	-4.59603
mmu.miR.152.3p	1.20963	3.42794	1.01163	0.322538	-4.5968
mmu.miR.302b.5p	0.717582	1.94206	0.993371	0.331157	-4.59866
mmu.miR.376b.3p	-949.529	1882.21	-0.984499	0.335403	-4.59955
mmu.miR.183.5p	-0.0779341	0.267457	-0.98215	0.336533	-4.59978
mmu.miR.200b.3p	0.086435	0.248148	0.978343	0.338371	-4.60016
mmu.miR.211.5p	13.1958	62.533	0.963136	0.34578	-4.60167
mmu.miR.103.3p	0.183264	0.777931	0.952624	0.350965	-4.60269
mmu.miR.148a.3p	0.0780708	0.285852	0.932077	0.361252	-4.60467
mmu.miR.101a.3p	1.23735	4.77336	0.927232	0.363706	-4.60513
mmu.miR.192.5p	0.477155	1.82377	0.92327	0.365722	-4.60551
mmu.miR.17.3p	-0.782738	4.9048	-0.902793	0.376258	-4.60743
mmu.miR.181d.5p	-0.100984	0.391272	-0.886952	0.384545	-4.60889
mmu.miR.296.5p	-14.7538	61.9756	-0.851287	0.403634	-4.61209
mmu.miR.214.3p	-118.363	567.564	-0.84989	0.404394	-4.61222
mmu.miR.181b.5p	-0.0400881	0.126513	-0.841175	0.409155	-4.61298
mmu.miR.378a.3p	0.405514	0.5964	0.834537	0.412806	-4.61356
mmu.miR.204.5p	7.90418	48.8825	0.833629	0.413306	-4.61364
mmu.miR.92a.3p	-0.775668	3.24778	-0.83113	0.414687	-4.61385
mmu.miR.181c.5p	-0.0923203	0.547541	-0.821594	0.419982	-4.61467
mmu.miR.105	3.02094	6.32493	0.813041	0.424767	-4.6154
mmu.miR.337.3p	-65.7304	319.396	-0.803307	0.430253	-4.61622
mmu.miR.1a.3p	4162.62	2849.03	0.799736	0.432277	-4.61652
mmu.miR.194.5p	-3.81531	6.66691	-0.797852	0.433347	-4.61668
mmu.miR.16.5p	3.35061	16.3141	0.793546	0.4358	-4.61703
mmu.miR.451a	158.614	594.154	0.792812	0.436219	-4.61709
mmu.miR.27a.3p	0.922573	3.89653	0.788808	0.438507	-4.61743
mmu.miR.181a.5p	-0.0522948	0.203531	-0.781503	0.442703	-4.61803
mmu.miR.143.3p	9.12846	30.3504	0.779829	0.443667	-4.61816
mmu.miR.206.3p	18813.7	12610.6	0.770742	0.448927	-4.6189
mmu.miR.140.5p	0.249868	1.74553	0.770189	0.449248	-4.61894
mmu.let.7g.5p	0.132943	0.779269	0.769358	0.449732	-4.61901
mmu.let.7c.5p	0.380217	1.23907	0.767646	0.450728	-4.61915
mmu.miR.133a.3p	37.5155	35.3635	0.762455	0.453756	-4.61957
mmu.miR.133b.3p	171.251	151.858	0.754	0.458716	-4.62024
mmu.miR.9.3p	2.90371	15.6744	0.743838	0.464719	-4.62104
mmu.miR.184.3p	2.00285	5.01088	0.733801	0.470694	-4.62182
mmu.miR.200c.3p	0.0458061	0.182942	0.724949	0.476001	-4.6225
mmu.miR.132.3p	-0.85109	4.81318	-0.723372	0.476951	-4.62262
mmu.miR.485.3p	-5.51744	26.0345	-0.721669	0.477976	-4.62275
mmu.miR.652.3p	-1.56638	10.0184	-0.721348	0.47817	-4.62277
mmu.miR.15b.5p	-2.34038	9.22347	-0.721178	0.478273	-4.62278
mmu.miR.23b.3p	0.193247	0.921092	0.715832	0.481504	-4.62319
mmu.miR.185.5p	0.956472	3.81426	0.713968	0.482633	-4.62333
mmu.miR.96.5p	-0.045558	0.21432	-0.710572	0.484695	-4.62358
mmu.miR.30e.5p	0.378307	1.86582	0.710035	0.485021	-4.62362
mmu.miR.409.3p	-12.9629	67.5012	-0.701749	0.490075	-4.62424
mmu.let.7i.5p	0.42743	1.8234	0.701728	0.490089	-4.62424
mmu.miR.139.5p	5.28797	24.807	0.698669	0.491962	-4.62447
mmu.miR.499.5p	1.99545	7.17911	0.69723	0.492845	-4.62458
mmu.miR.541.5p	-1.57876	8.39656	-0.67558	0.506234	-4.62615
mmu.miR.125b.5p	3.70065	18.5752	0.67228	0.508293	-4.62638
mmu.miR.124.3p	1.7524	10.5212	0.66729	0.511415	-4.62674
mmu.miR.26a.5p	0.536047	3.37578	0.665599	0.512475	-4.62686
mmu.miR.101b.3p	1.44404	6.51182	0.662133	0.514652	-4.6271
mmu.miR.135a.5p	-706.856	3475.92	-0.652253	0.520887	-4.62779
mmu.miR.135b.5p	1088.12	7534.41	0.645681	0.525057	-4.62825
mmu.miR.18b.5p	-0.793076	4.927	-0.638957	0.529342	-4.6287
mmu.miR.193b.3p	0.064123	0.391888	0.626203	0.537522	-4.62956
mmu.miR.598.3p	2.72648	26.2286	0.621399	0.54062	-4.62988
mmu.miR.218.5p	620.39	3344.24	0.62027	0.54135	-4.62996
mmu.let.7a.5p	0.142281	0.804928	0.616976	0.543482	-4.63017
mmu.miR.25.3p	-0.613088	5.25484	-0.604093	0.551862	-4.63101
mmu.miR.27b.3p	1.05153	5.97232	0.596067	0.557117	-4.63153
mmu.miR.142.5p	-0.300948	1.17456	-0.589773	0.561255	-4.63193
mmu.miR.493.3p	-4.55628	20.9925	-0.583692	0.565269	-4.63231
mmu.miR.20b.5p	-0.804045	6.37047	-0.576702	0.569901	-4.63274
mmu.miR.128.3p	0.35369	1.68179	0.57596	0.570394	-4.63279
mmu.miR.193a.3p	0.0760323	0.525851	0.572566	0.572651	-4.633
mmu.let.7f.5p	0.168037	1.00248	0.570808	0.573822	-4.6331
mmu.miR.484	-0.119115	0.787202	-0.559019	0.581705	-4.63382
mmu.miR.509.3p	-0.353987	2.12985	-0.557771	0.582542	-4.63389
mmu.miR.142.3p	1.55375	5.07487	0.544505	0.591483	-4.63468
mmu.miR.322.5p	45.4707	301.24	0.542532	0.592818	-4.63479
mmu.miR.376c.3p	-1632.26	8494.69	-0.541277	0.593669	-4.63487
mmu.miR.20a.5p	-0.637298	5.22387	-0.5412	0.593721	-4.63487
mmu.miR.147.3p	2.88049	14.2548	0.518205	0.609404	-4.63618
mmu.miR.10b.5p	3.22027	23.3313	0.504659	0.618735	-4.63693
mmu.miR.381.3p	391.878	997.238	0.497033	0.624017	-4.63734
mmu.miR.429.3p	0.120111	0.777702	0.49588	0.624817	-4.6374
mmu.miR.423.5p	1.06194	7.08448	0.495451	0.625116	-4.63742
mmu.miR.28a.5p	0.364439	2.06665	0.492658	0.627057	-4.63757
mmu.miR.107.3p	0.191292	2.3229	0.490123	0.628821	-4.63771
mmu.miR.125a.5p	0.634558	4.5943	0.485488	0.632053	-4.63795
mmu.miR.205.5p	-0.314458	2.24604	-0.481488	0.634848	-4.63816
mmu.miR.207	-3.05345	16.4166	-0.471078	0.642148	-4.63869
mmu.miR.195a.5p	1.80175	14.7525	0.468337	0.644076	-4.63883
mmu.miR.10a.5p	3.06016	26.0854	0.447483	0.658831	-4.63987
mmu.miR.489.3p	2.35107	8.80511	0.445015	0.660587	-4.63998
mmu.miR.29b.3p	0.0947191	0.621616	0.443386	0.661747	-4.64006
mmu.miR.433.3p	-21.2225	162.193	-0.429608	0.671592	-4.64071
mmu.miR.18a.5p	-0.863626	9.70064	-0.41474	0.682284	-4.6414
mmu.miR.129.5p	3.08164	23.2182	0.409372	0.686161	-4.64164
mmu.miR.431.5p	12.9352	95.0138	0.402864	0.690874	-4.64192
mmu.miR.137.3p	1.1962	9.51753	0.393431	0.697727	-4.64233
mmu.miR.24.3p	0.257353	2.40124	0.382656	0.705588	-4.64278
mmu.miR.335.5p	2087.53	14503.9	0.357569	0.724018	-4.6438
mmu.miR.222.3p	-0.0249505	0.200603	-0.355314	0.725684	-4.64388
mmu.miR.149.5p	-1.7143	11.5011	-0.351368	0.728601	-4.64403
mmu.miR.122.5p	33.1846	162.125	0.33991	0.737096	-4.64447
mmu.miR.26b.5p	0.306378	3.77257	0.336832	0.739384	-4.64458
mmu.miR.30b.5p	0.0210324	0.241814	0.319135	0.752586	-4.64521
mmu.miR.182.5p	-0.0119054	0.0488179	-0.304603	0.763486	-4.64571
mmu.miR.210.3p	-0.0813678	1.1608	-0.292934	0.772274	-4.64609
mmu.miR.130b.3p	0.879773	9.41401	0.283348	0.779517	-4.64639
mmu.miR.191.5p	-0.104945	1.45733	-0.280308	0.781818	-4.64648
mmu.miR.299a.3p	-21.059	209.441	-0.27706	0.784279	-4.64658
mmu.miR.301a.3p	8.36074	80.309	0.271247	0.788689	-4.64676
mmu.miR.145a.5p	-0.816022	9.286	-0.254978	0.801071	-4.64723
mmu.miR.130a.3p	29.9828	504.56	0.249707	0.805094	-4.64737
mmu.miR.383.5p	0.188454	2.68837	0.247438	0.806827	-4.64743
mmu.miR.141.3p	0.0470473	0.633312	0.241602	0.811291	-4.64759
mmu.miR.148b.3p	0.0474064	0.909361	0.23173	0.818855	-4.64785
mmu.let.7b.5p	0.0598359	0.693465	0.226062	0.823207	-4.64799
mmu.miR.22.3p	0.0293907	0.521986	0.212645	0.83353	-4.64831
mmu.miR.30d.5p	0.0839631	1.39189	0.197527	0.8452	-4.64865
mmu.miR.9.5p	-0.106619	2.37996	-0.191579	0.849801	-4.64878
mmu.miR.7a.5p	0.113158	1.98476	0.167448	0.868523	-4.64925
mmu.miR.30a.5p	0.0804603	1.59226	0.162288	0.872537	-4.64935
mmu.miR.302a.5p	-0.165974	3.28063	-0.154514	0.87859	-4.64948
mmu.miR.223.3p	0.105189	2.09864	0.144975	0.886029	-4.64964
mmu.miR.328.3p	-0.136378	3.10857	-0.135013	0.89381	-4.64979
mmu.miR.320.3p	-0.0342421	0.810646	-0.134726	0.894033	-4.6498
mmu.miR.100.5p	2.0602	48.1795	0.130527	0.897316	-4.64986
mmu.miR.134.5p	-35.0532	976.316	-0.103939	0.918144	-4.6502
mmu.miR.146b.5p	0.00283621	0.010448	0.0762394	0.939907	-4.65047
mmu.miR.342.3p	0.728124	38.0158	0.0739683	0.941693	-4.65049
mmu.miR.325.3p	0.112867	6.36931	0.0589379	0.953525	-4.6506
mmu.miR.151.3p	-0.00857832	0.593033	-0.0582005	0.954106	-4.65061
mmu.miR.224.5p	3.07332	186.725	0.0569995	0.955052	-4.65062
mmu.miR.574.3p	0.0385289	3.17069	0.0440708	0.965239	-4.65069
mmu.miR.485.5p	1.54581	106.498	0.0368339	0.970944	-4.65072
mmu.miR.15a.5p	0.0202268	5.76357	0.0179789	0.985815	-4.65078
mmu.miR.196a.5p	0.135424	25.8374	0.0174994	0.986193	-4.65078
mmu.miR.375.3p	0.00066656	0.0325161	0.017445	0.986236	-4.65078
mmu.miR.298.5p	-0.0585011	24.1678	-0.0065965	0.994795	-4.65079
mmu.miR.30c.5p	-0.000207472	0.291814	-0.00260553	0.997944	-4.65079
mmu.miR.181a.1.3p	-0.000471927	1.80188	-0.00075935	0.999401	-4.65079
