# Supplementary material for: Epigenetic Programming Through Breast Milk and Its Impact on Milk-Siblings Mating
Source: Front Genet. 2020 Oct 2;11:569232. doi: 10.3389/fgene.2020.569232 (PMC7565666; doi:10.3389/fgene.2020.569232)
Supplement: Supplementary Additional File 7 — RT-mRNA expression a. Comparison of F2 female gonads (milk sibling vs control) b. Comparison of F2 livers (milk sibling vs control). [file Data_Sheet_7.csv]

Accession,"Term","Evidence","Annotation source","Transcript IDs",""
GO:0000165,"MAPK cascade","IEA","GOC","ENSMUST00000111945 ENSMUST00000111943 ENSMUST00000111944 ENSMUST00000111942","Search BioMartView on karyotype"
GO:0001503,"ossification","IMP","MGI","ENSMUST00000111945","Search BioMartView on karyotype"
GO:0001764,"neuron migration","IMP","CACAO","ENSMUST00000111945","Search BioMartView on karyotype"
GO:0002052,"positive regulation of neuroblast proliferation","ISO","MGI","ENSMUST00000111945","Search BioMartView on karyotype"
GO:0006355,"regulation of transcription, DNA-templated","ISO","MGI","ENSMUST00000111945","Search BioMartView on karyotype"
GO:0006468,"protein phosphorylation","IEA","","ENSMUST00000111942 ENSMUST00000111945 ENSMUST00000022504 ENSMUST00000111943 ENSMUST00000111944","Search BioMartView on karyotype"
GO:0006954,"inflammatory response","ISO","MGI","ENSMUST00000111945","Search BioMartView on karyotype"
GO:0006970,"response to osmotic stress","ISO","MGI","ENSMUST00000111945","Search BioMartView on karyotype"
GO:0007165,"signal transduction","ISO","MGI","ENSMUST00000111945","Search BioMartView on karyotype"
GO:0007254,"JNK cascade","ISO","MGI","ENSMUST00000111945 ENSMUST00000022504","Search BioMartView on karyotype"
GO:0007258,"JUN phosphorylation","IMP, ISO","MGI","ENSMUST00000111945 ENSMUST00000022504","Search BioMartView on karyotype"
GO:0009408,"response to heat","ISO","MGI","ENSMUST00000111945","Search BioMartView on karyotype"
GO:0009411,"response to UV","ISO","MGI","ENSMUST00000111945 ENSMUST00000022504","Search BioMartView on karyotype"
GO:0009612,"response to mechanical stimulus","IBA","GO_Central","ENSMUST00000111945","Search BioMartView on karyotype"
GO:0010468,"regulation of gene expression","IMP","MGI","ENSMUST00000111945","Search BioMartView on karyotype"
GO:0010628,"positive regulation of gene expression","ISO","MGI","ENSMUST00000022504 ENSMUST00000111945","Search BioMartView on karyotype"
GO:0010666,"positive regulation of cardiac muscle cell apoptotic process","ISO","MGI","ENSMUST00000111945","Search BioMartView on karyotype"
GO:0016310,"phosphorylation","IEA","UniProt","ENSMUST00000022504 ENSMUST00000111945 ENSMUST00000111943 ENSMUST00000111944 ENSMUST00000111942","Search BioMartView on karyotype"
GO:0018105,"peptidyl-serine phosphorylation","IDA, ISO","MGI","ENSMUST00000022504 ENSMUST00000111945","Search BioMartView on karyotype"
GO:0018107,"peptidyl-threonine phosphorylation","IMP, ISO","MGI","ENSMUST00000111945 ENSMUST00000022504","Search BioMartView on karyotype"
GO:0030335,"positive regulation of cell migration","ISO","MGI","ENSMUST00000111945","Search BioMartView on karyotype"
GO:0031063,"regulation of histone deacetylation","IEA","GOC","ENSMUST00000022504 ENSMUST00000111945","Search BioMartView on karyotype"
GO:0031116,"positive regulation of microtubule polymerization","ISO","MGI","ENSMUST00000111945","Search BioMartView on karyotype"
GO:0031175,"neuron projection development","ISO","MGI","ENSMUST00000111945","Search BioMartView on karyotype"
GO:0031281,"positive regulation of cyclase activity","ISO","MGI","ENSMUST00000022504 ENSMUST00000111945","Search BioMartView on karyotype"
GO:0031398,"positive regulation of protein ubiquitination","IMP","UniProt","ENSMUST00000111945","Search BioMartView on karyotype"
GO:0032091,"negative regulation of protein binding","ISO","MGI","ENSMUST00000022504 ENSMUST00000111945","Search BioMartView on karyotype"
GO:0032880,"regulation of protein localization","ISO","MGI","ENSMUST00000022504 ENSMUST00000111945","Search BioMartView on karyotype"
GO:0034198,"cellular response to amino acid starvation","ISO","MGI","ENSMUST00000022504 ENSMUST00000111945","Search BioMartView on karyotype"
GO:0034352,"positive regulation of glial cell apoptotic process","ISO","MGI","ENSMUST00000111945","Search BioMartView on karyotype"
GO:0034614,"cellular response to reactive oxygen species","ISO","MGI","ENSMUST00000111945 ENSMUST00000022504","Search BioMartView on karyotype"
GO:0035556,"intracellular signal transduction","IBA","GO_Central","ENSMUST00000111945","Search BioMartView on karyotype"
GO:0042542,"response to hydrogen peroxide","ISO","MGI","ENSMUST00000111945","Search BioMartView on karyotype"
GO:0042752,"regulation of circadian rhythm","IMP","UniProt","ENSMUST00000111945","Search BioMartView on karyotype"
GO:0043065,"positive regulation of apoptotic process","IBA","GO_Central","ENSMUST00000111945","Search BioMartView on karyotype"
GO:0043066,"negative regulation of apoptotic process","ISO","MGI","ENSMUST00000022504 ENSMUST00000111945","Search BioMartView on karyotype"
GO:0043525,"positive regulation of neuron apoptotic process","ISO","MGI","ENSMUST00000111945","Search BioMartView on karyotype"
GO:0045664,"regulation of neuron differentiation","ISO","MGI","ENSMUST00000111945","Search BioMartView on karyotype"
GO:0045740,"positive regulation of DNA replication","ISO","MGI","ENSMUST00000111945","Search BioMartView on karyotype"
GO:0046605,"regulation of centrosome cycle","ISO","MGI","ENSMUST00000111945","Search BioMartView on karyotype"
GO:0046686,"response to cadmium ion","IGI","MGI","ENSMUST00000111945","Search BioMartView on karyotype"
GO:0048263,"determination of dorsal identity","ISO","MGI","ENSMUST00000111945","Search BioMartView on karyotype"
GO:0048511,"rhythmic process","IEA","UniProt","ENSMUST00000111945","Search BioMartView on karyotype"
GO:0048813,"dendrite morphogenesis","IMP","CACAO","ENSMUST00000111945","Search BioMartView on karyotype"
GO:0051247,"positive regulation of protein metabolic process","ISO","MGI","ENSMUST00000022504 ENSMUST00000111945","Search BioMartView on karyotype"
GO:0051403,"stress-activated MAPK cascade","ISO","MGI","ENSMUST00000111945 ENSMUST00000022504","Search BioMartView on karyotype"
GO:0061833,"protein localization to tricellular tight junction","IMP","MGI","ENSMUST00000111945","Search BioMartView on karyotype"
GO:0070301,"cellular response to hydrogen peroxide","IDA","MGI","ENSMUST00000111945","Search BioMartView on karyotype"
GO:0071222,"cellular response to lipopolysaccharide","ISO","MGI","ENSMUST00000022504 ENSMUST00000111945","Search BioMartView on karyotype"
GO:0071260,"cellular response to mechanical stimulus","IEA","Ensembl","ENSMUST00000022504","Search BioMartView on karyotype"
GO:0071276,"cellular response to cadmium ion","ISO","MGI","ENSMUST00000022504 ENSMUST00000111945","Search BioMartView on karyotype"
GO:0071732,"cellular response to nitric oxide","IMP","MGI","ENSMUST00000111945","Search BioMartView on karyotype"
GO:0071803,"positive regulation of podosome assembly","IMP","MGI","ENSMUST00000111945","Search BioMartView on karyotype"
GO:0090045,"positive regulation of deacetylase activity","ISO","MGI","ENSMUST00000111945 ENSMUST00000022504","Search BioMartView on karyotype"
GO:0097050,"type B pancreatic cell apoptotic process","ISO","MGI","ENSMUST00000111945","Search BioMartView on karyotype"
GO:0097150,"neuronal stem cell population maintenance","ISO","MGI","ENSMUST00000111945","Search BioMartView on karyotype"
GO:0097300,"programmed necrotic cell death","IMP","MGI","ENSMUST00000111945","Search BioMartView on karyotype"
GO:1901485,"positive regulation of transcription factor catabolic process","IMP","UniProt","ENSMUST00000111945","Search BioMartView on karyotype"
GO:1902595,"regulation of DNA replication origin binding","ISO","MGI","ENSMUST00000111945 ENSMUST00000022504","Search BioMartView on karyotype"
GO:1904809,"regulation of dense core granule transport","ISO","MGI","ENSMUST00000111945","Search BioMartView on karyotype"
GO:2000017,"positive regulation of determination of dorsal identity","IDA","MGI","ENSMUST00000111945","Search BioMartView on karyotype"
GO:2001224,"positive regulation of neuron migration","ISO","MGI","ENSMUST00000111945","Search BioMartView on karyotype"
GO:2001235,"positive regulation of apoptotic signaling pathway","IGI","MGI","ENSMUST00000111945","Search BioMartView on karyotype"
