# Supplementary material for: Epigenetic Programming Through Breast Milk and Its Impact on Milk-Siblings Mating
Source: Front Genet. 2020 Oct 2;11:569232. doi: 10.3389/fgene.2020.569232 (PMC7565666; doi:10.3389/fgene.2020.569232)
Supplement: Supplementary Additional File 9 — Representation of the biological process that and Ppargc1a involved in. The data are obtained from Ensembl (http://www.ensembl.org/index.html). [file Data_Sheet_9.CSV]

Accession,"Term","Evidence","Annotation source","Mapped using","Transcript IDs",""
GO:0000302,"response to reactive oxygen species","IEA","Ensembl","Propagated from Rattus_norvegicus ENSRNOP00000006071 by orthology","ENSMUST00000132734","Search BioMartView on karyotype"
GO:0000422,"autophagy of mitochondrion","IEA","Ensembl","Propagated from Rattus_norvegicus ENSRNOP00000006071 by orthology","ENSMUST00000132734","Search BioMartView on karyotype"
GO:0001666,"response to hypoxia","IEA","Ensembl","Propagated from Rattus_norvegicus ENSRNOP00000006071 by orthology","ENSMUST00000132734","Search BioMartView on karyotype"
GO:0001933,"negative regulation of protein phosphorylation","ISO","MGI","UniProtKB/Swiss-Prot:O70343","ENSMUST00000151104 ENSMUST00000132734","Search BioMartView on karyotype"
GO:0002021,"response to dietary excess","IDA","MGI","UniProtKB/Swiss-Prot:O70343","ENSMUST00000151104 ENSMUST00000132734","Search BioMartView on karyotype"
GO:0002931,"response to ischemia","IEA","Ensembl","Propagated from Rattus_norvegicus ENSRNOP00000006071 by orthology","ENSMUST00000132734","Search BioMartView on karyotype"
GO:0006012,"galactose metabolic process","IEA","Ensembl","Propagated from Rattus_norvegicus ENSRNOP00000006071 by orthology","ENSMUST00000132734","Search BioMartView on karyotype"
GO:0006094,"gluconeogenesis","IEA","Ensembl","Propagated from Rattus_norvegicus ENSRNOP00000006071 by orthology","ENSMUST00000132734","Search BioMartView on karyotype"
GO:0006355,"regulation of transcription, DNA-templated","ISO","MGI","UniProtKB/Swiss-Prot:O70343","ENSMUST00000132734 ENSMUST00000151104","Search BioMartView on karyotype"
GO:0007005,"mitochondrion organization","IEA","","InterPro:PGC-1alpha","ENSMUST00000127135 ENSMUST00000031059 ENSMUST00000196968 ENSMUST00000132734 ENSMUST00000151104","Search BioMartView on karyotype"
GO:0007568,"aging","IEA","Ensembl","Propagated from Rattus_norvegicus ENSRNOP00000006071 by orthology","ENSMUST00000132734","Search BioMartView on karyotype"
GO:0008209,"androgen metabolic process","IEA","Ensembl","Propagated from Rattus_norvegicus ENSRNOP00000006071 by orthology","ENSMUST00000132734","Search BioMartView on karyotype"
GO:0009409,"response to cold","IEA","Ensembl","Propagated from Rattus_norvegicus ENSRNOP00000006071 by orthology","ENSMUST00000132734","Search BioMartView on karyotype"
GO:0009750,"response to fructose","IEA","Ensembl","Propagated from Rattus_norvegicus ENSRNOP00000006071 by orthology","ENSMUST00000132734","Search BioMartView on karyotype"
GO:0010628,"positive regulation of gene expression","ISO","MGI","UniProtKB/Swiss-Prot:O70343","ENSMUST00000132734 ENSMUST00000151104","Search BioMartView on karyotype"
GO:0010822,"positive regulation of mitochondrion organization","ISO","MGI","UniProtKB/Swiss-Prot:O70343","ENSMUST00000132734 ENSMUST00000151104","Search BioMartView on karyotype"
GO:0014070,"response to organic cyclic compound","IEA","Ensembl","Propagated from Rattus_norvegicus ENSRNOP00000006071 by orthology","ENSMUST00000132734","Search BioMartView on karyotype"
GO:0014732,"skeletal muscle atrophy","IEA","Ensembl","Propagated from Rattus_norvegicus ENSRNOP00000006071 by orthology","ENSMUST00000132734","Search BioMartView on karyotype"
GO:0014823,"response to activity","ISO","MGI","UniProtKB/Swiss-Prot:O70343","ENSMUST00000151104 ENSMUST00000132734","Search BioMartView on karyotype"
GO:0014850,"response to muscle activity","IDA","MGI","UniProtKB/Swiss-Prot:O70343","ENSMUST00000132734 ENSMUST00000151104","Search BioMartView on karyotype"
GO:0014878,"response to electrical stimulus involved in regulation of muscle adaptation","IEA","Ensembl","Propagated from Rattus_norvegicus ENSRNOP00000006071 by orthology","ENSMUST00000132734","Search BioMartView on karyotype"
GO:0014912,"negative regulation of smooth muscle cell migration","ISO","MGI","UniProtKB/Swiss-Prot:O70343","ENSMUST00000132734 ENSMUST00000151104","Search BioMartView on karyotype"
GO:0019395,"fatty acid oxidation","IEA","Ensembl","Propagated from Rattus_norvegicus ENSRNOP00000006071 by orthology","ENSMUST00000132734","Search BioMartView on karyotype"
GO:0021549,"cerebellum development","IEA","Ensembl","Propagated from Rattus_norvegicus ENSRNOP00000006071 by orthology","ENSMUST00000132734","Search BioMartView on karyotype"
GO:0022904,"respiratory electron transport chain","IDA","MGI","UniProtKB/Swiss-Prot:O70343","ENSMUST00000132734 ENSMUST00000151104","Search BioMartView on karyotype"
GO:0030900,"forebrain development","IEA","Ensembl","Propagated from Rattus_norvegicus ENSRNOP00000006071 by orthology","ENSMUST00000132734","Search BioMartView on karyotype"
GO:0031325,"positive regulation of cellular metabolic process","ISO","MGI","UniProtKB/Swiss-Prot:O70343","ENSMUST00000132734 ENSMUST00000151104","Search BioMartView on karyotype"
GO:0031667,"response to nutrient levels","IEA","Ensembl","Propagated from Rattus_norvegicus ENSRNOP00000006071 by orthology","ENSMUST00000132734","Search BioMartView on karyotype"
GO:0032922,"circadian regulation of gene expression","IDA","UniProt","UniProtKB/Swiss-Prot:O70343","ENSMUST00000151104 ENSMUST00000132734","Search BioMartView on karyotype"
GO:0034599,"cellular response to oxidative stress","IMP","MGI","UniProtKB/Swiss-Prot:O70343","ENSMUST00000151104 ENSMUST00000132734","Search BioMartView on karyotype"
GO:0035865,"cellular response to potassium ion","IEA","Ensembl","Propagated from Rattus_norvegicus ENSRNOP00000006071 by orthology","ENSMUST00000132734","Search BioMartView on karyotype"
GO:0042493,"response to drug","IEA","Ensembl","Propagated from Rattus_norvegicus ENSRNOP00000006071 by orthology","ENSMUST00000132734","Search BioMartView on karyotype"
GO:0042594,"response to starvation","IEA","Ensembl","Propagated from Rattus_norvegicus ENSRNOP00000006071 by orthology","ENSMUST00000132734","Search BioMartView on karyotype"
GO:0042752,"regulation of circadian rhythm","IDA","UniProt","UniProtKB/Swiss-Prot:O70343","ENSMUST00000151104 ENSMUST00000132734","Search BioMartView on karyotype"
GO:0043201,"response to leucine","IEA","Ensembl","Propagated from Rattus_norvegicus ENSRNOP00000006071 by orthology","ENSMUST00000132734","Search BioMartView on karyotype"
GO:0043524,"negative regulation of neuron apoptotic process","IMP","MGI","UniProtKB/Swiss-Prot:O70343","ENSMUST00000132734 ENSMUST00000151104","Search BioMartView on karyotype"
GO:0045820,"negative regulation of glycolytic process","ISO","MGI","UniProtKB/Swiss-Prot:O70343","ENSMUST00000132734 ENSMUST00000151104","Search BioMartView on karyotype"
GO:0045893,"positive regulation of transcription, DNA-templated","IDA, ISO","MGI","UniProtKB/Swiss-Prot:O70343, UniProtKB/Swiss-Prot:O70343","ENSMUST00000151104 ENSMUST00000132734","Search BioMartView on karyotype"
GO:0045944,"positive regulation of transcription by RNA polymerase II","IGI, ISO","MGI","UniProtKB/Swiss-Prot:O70343, UniProtKB/Swiss-Prot:O70343","ENSMUST00000151104 ENSMUST00000132734","Search BioMartView on karyotype"
GO:0046321,"positive regulation of fatty acid oxidation","ISO","MGI","UniProtKB/Swiss-Prot:O70343","ENSMUST00000132734 ENSMUST00000151104","Search BioMartView on karyotype"
GO:0048511,"rhythmic process","IEA","UniProt","UniProtKB/Swiss-Prot:O70343","ENSMUST00000151104 ENSMUST00000132734","Search BioMartView on karyotype"
GO:0048661,"positive regulation of smooth muscle cell proliferation","ISO","MGI","UniProtKB/Swiss-Prot:O70343","ENSMUST00000151104 ENSMUST00000132734","Search BioMartView on karyotype"
GO:0048662,"negative regulation of smooth muscle cell proliferation","ISO","MGI","UniProtKB/Swiss-Prot:O70343","ENSMUST00000132734 ENSMUST00000151104","Search BioMartView on karyotype"
GO:0050873,"brown fat cell differentiation","IEA","","InterPro:PGC-1alpha","ENSMUST00000127135 ENSMUST00000196968 ENSMUST00000132734 ENSMUST00000031059 ENSMUST00000151104","Search BioMartView on karyotype"
GO:0051091,"positive regulation of DNA-binding transcription factor activity","ISO","MGI","UniProtKB/Swiss-Prot:O70343","ENSMUST00000132734 ENSMUST00000151104","Search BioMartView on karyotype"
GO:0051552,"flavone metabolic process","IEA","Ensembl","Propagated from Rattus_norvegicus ENSRNOP00000006071 by orthology","ENSMUST00000132734","Search BioMartView on karyotype"
GO:0051602,"response to electrical stimulus","IEA","Ensembl","Propagated from Rattus_norvegicus ENSRNOP00000006071 by orthology","ENSMUST00000132734","Search BioMartView on karyotype"
GO:0060612,"adipose tissue development","IMP","CACAO","UniProtKB/Swiss-Prot:O70343","ENSMUST00000132734 ENSMUST00000151104","Search BioMartView on karyotype"
GO:0071222,"cellular response to lipopolysaccharide","IEA","Ensembl","Propagated from Rattus_norvegicus ENSRNOP00000006071 by orthology","ENSMUST00000132734","Search BioMartView on karyotype"
GO:0071250,"cellular response to nitrite","IEA","Ensembl","Propagated from Rattus_norvegicus ENSRNOP00000006071 by orthology","ENSMUST00000132734","Search BioMartView on karyotype"
GO:0071313,"cellular response to caffeine","IEA","Ensembl","Propagated from Rattus_norvegicus ENSRNOP00000006071 by orthology","ENSMUST00000132734","Search BioMartView on karyotype"
GO:0071332,"cellular response to fructose stimulus","IEA","Ensembl","Propagated from Rattus_norvegicus ENSRNOP00000006071 by orthology","ENSMUST00000132734","Search BioMartView on karyotype"
GO:0071333,"cellular response to glucose stimulus","IEA","Ensembl","Propagated from Rattus_norvegicus ENSRNOP00000006071 by orthology","ENSMUST00000132734","Search BioMartView on karyotype"
GO:0071354,"cellular response to interleukin-6","IEA","Ensembl","Propagated from Rattus_norvegicus ENSRNOP00000006071 by orthology","ENSMUST00000132734","Search BioMartView on karyotype"
GO:0071356,"cellular response to tumor necrosis factor","IEA","Ensembl","Propagated from Rattus_norvegicus ENSRNOP00000006071 by orthology","ENSMUST00000132734","Search BioMartView on karyotype"
GO:0071372,"cellular response to follicle-stimulating hormone stimulus","ISO","MGI","UniProtKB/Swiss-Prot:O70343","ENSMUST00000132734 ENSMUST00000151104","Search BioMartView on karyotype"
GO:0071392,"cellular response to estradiol stimulus","IEA","Ensembl","Propagated from Rattus_norvegicus ENSRNOP00000006071 by orthology","ENSMUST00000132734","Search BioMartView on karyotype"
GO:0071398,"cellular response to fatty acid","IEA","Ensembl","Propagated from Rattus_norvegicus ENSRNOP00000006071 by orthology","ENSMUST00000132734","Search BioMartView on karyotype"
GO:0071456,"cellular response to hypoxia","IEA","Ensembl","Propagated from Rattus_norvegicus ENSRNOP00000006071 by orthology","ENSMUST00000132734","Search BioMartView on karyotype"
GO:0071560,"cellular response to transforming growth factor beta stimulus","ISO","MGI","UniProtKB/Swiss-Prot:O70343","ENSMUST00000151104 ENSMUST00000132734","Search BioMartView on karyotype"
GO:0071871,"response to epinephrine","IEA","Ensembl","Propagated from Rattus_norvegicus ENSRNOP00000006071 by orthology","ENSMUST00000132734","Search BioMartView on karyotype"
GO:0071873,"response to norepinephrine","IEA","Ensembl","Propagated from Rattus_norvegicus ENSRNOP00000006071 by orthology","ENSMUST00000132734","Search BioMartView on karyotype"
GO:0090258,"negative regulation of mitochondrial fission","ISO","MGI","UniProtKB/Swiss-Prot:O70343","ENSMUST00000151104 ENSMUST00000132734","Search BioMartView on karyotype"
GO:0097009,"energy homeostasis","IMP","UniProt","UniProtKB/Swiss-Prot:O70343","ENSMUST00000151104 ENSMUST00000132734","Search BioMartView on karyotype"
GO:0097066,"response to thyroid hormone","IEA","Ensembl","Propagated from Rattus_norvegicus ENSRNOP00000006071 by orthology","ENSMUST00000132734","Search BioMartView on karyotype"
GO:0097067,"cellular response to thyroid hormone stimulus","ISO","MGI","UniProtKB/Swiss-Prot:O70343","ENSMUST00000132734 ENSMUST00000151104","Search BioMartView on karyotype"
GO:0120162,"positive regulation of cold-induced thermogenesis","IMP","YuBioLab","UniProtKB/Swiss-Prot:O70343","ENSMUST00000132734 ENSMUST00000151104","Search BioMartView on karyotype"
GO:1901215,"negative regulation of neuron death","ISO","MGI","UniProtKB/Swiss-Prot:O70343","ENSMUST00000132734 ENSMUST00000151104","Search BioMartView on karyotype"
GO:1901558,"response to metformin","IEA","Ensembl","Propagated from Rattus_norvegicus ENSRNOP00000006071 by orthology","ENSMUST00000132734","Search BioMartView on karyotype"
GO:1901857,"positive regulation of cellular respiration","IMP","UniProt","UniProtKB/Swiss-Prot:O70343","ENSMUST00000132734 ENSMUST00000151104","Search BioMartView on karyotype"
GO:1901860,"positive regulation of mitochondrial DNA metabolic process","IMP","UniProt","UniProtKB/Swiss-Prot:O70343","ENSMUST00000151104 ENSMUST00000132734","Search BioMartView on karyotype"
GO:1901863,"positive regulation of muscle tissue development","IMP","UniProt","UniProtKB/Swiss-Prot:O70343","ENSMUST00000151104 ENSMUST00000132734","Search BioMartView on karyotype"
GO:1903506,"regulation of nucleic acid-templated transcription","IEA","GOC","UniProtKB/TrEMBL:Q3LIG2","ENSMUST00000196968 ENSMUST00000031059 ENSMUST00000127135","Search BioMartView on karyotype"
GO:1904635,"positive regulation of glomerular visceral epithelial cell apoptotic process","ISO","MGI","UniProtKB/Swiss-Prot:O70343","ENSMUST00000151104 ENSMUST00000132734","Search BioMartView on karyotype"
GO:1904637,"cellular response to ionomycin","IEA","Ensembl","Propagated from Rattus_norvegicus ENSRNOP00000006071 by orthology","ENSMUST00000132734","Search BioMartView on karyotype"
GO:1904639,"cellular response to resveratrol","IEA","Ensembl","Propagated from Rattus_norvegicus ENSRNOP00000006071 by orthology","ENSMUST00000132734","Search BioMartView on karyotype"
GO:1904640,"response to methionine","IEA","Ensembl","Propagated from Rattus_norvegicus ENSRNOP00000006071 by orthology","ENSMUST00000132734","Search BioMartView on karyotype"
GO:1990845,"adaptive thermogenesis","IEA","Ensembl","Propagated from Rattus_norvegicus ENSRNOP00000006071 by orthology","ENSMUST00000132734","Search BioMartView on karyotype"
GO:2000184,"positive regulation of progesterone biosynthetic process","ISO","MGI","UniProtKB/Swiss-Prot:O70343","ENSMUST00000132734 ENSMUST00000151104","Search BioMartView on karyotype"
GO:2000272,"negative regulation of signaling receptor activity","ISO","MGI","UniProtKB/Swiss-Prot:O70343","ENSMUST00000151104 ENSMUST00000132734","Search BioMartView on karyotype"
GO:2000310,"regulation of NMDA receptor activity","ISO","MGI","UniProtKB/Swiss-Prot:O70343","ENSMUST00000132734 ENSMUST00000151104","Search BioMartView on karyotype"
GO:2001171,"positive regulation of ATP biosynthetic process","IMP","UniProt","UniProtKB/Swiss-Prot:O70343","ENSMUST00000132734 ENSMUST00000151104","Search BioMartView on karyotype"
