# Supplementary material for: Epigenetic Programming Through Breast Milk and Its Impact on Milk-Siblings Mating
Source: Front Genet. 2020 Oct 2;11:569232. doi: 10.3389/fgene.2020.569232 (PMC7565666; doi:10.3389/fgene.2020.569232)
Supplement: Supplementary Additional File 10 — Representation of the biological process that Gsk3b involved in. The data are obtained from Ensembl (http://www.ensembl.org/index.html). [file Data_Sheet_10.CSV]

Accession,"Term","Evidence","Annotation source","Mapped using","Transcript IDs",""
GO:0000320,"re-entry into mitotic cell cycle","IDA","MGI","UniProtKB/Swiss-Prot:Q9WV60","ENSMUST00000023507","Search BioMartView on karyotype"
GO:0001558,"regulation of cell growth","IMP","MGI","UniProtKB/Swiss-Prot:Q9WV60","ENSMUST00000023507","Search BioMartView on karyotype"
GO:0001837,"epithelial to mesenchymal transition","ISO","MGI","UniProtKB/Swiss-Prot:Q9WV60","ENSMUST00000114750 ENSMUST00000023507","Search BioMartView on karyotype"
GO:0001954,"positive regulation of cell-matrix adhesion","ISO","MGI","UniProtKB/Swiss-Prot:Q9WV60","ENSMUST00000114750 ENSMUST00000023507","Search BioMartView on karyotype"
GO:0005975,"carbohydrate metabolic process","IEA","UniProt","UniProtKB/Swiss-Prot:Q9WV60","ENSMUST00000023507","Search BioMartView on karyotype"
GO:0005977,"glycogen metabolic process","ISO","MGI","UniProtKB/Swiss-Prot:Q9WV60","ENSMUST00000114750 ENSMUST00000023507","Search BioMartView on karyotype"
GO:0006349,"regulation of gene expression by genetic imprinting","IMP","BHF-UCL","UniProtKB/Swiss-Prot:Q9WV60","ENSMUST00000023507","Search BioMartView on karyotype"
GO:0006468,"protein phosphorylation","IEA","","InterPro:Prot_kinase_dom, InterPro:Ser/Thr_kinase_AS","ENSMUST00000114750 ENSMUST00000023507","Search BioMartView on karyotype"
GO:0006611,"protein export from nucleus","IDA","MGI","UniProtKB/Swiss-Prot:Q9WV60","ENSMUST00000023507","Search BioMartView on karyotype"
GO:0006983,"ER overload response","IDA, ISO","MGI","UniProtKB/Swiss-Prot:Q9WV60, UniProtKB/Swiss-Prot:Q9WV60","ENSMUST00000023507 ENSMUST00000114750","Search BioMartView on karyotype"
GO:0007010,"cytoskeleton organization","TAS","UniProt","UniProtKB/Swiss-Prot:Q9WV60","ENSMUST00000023507","Search BioMartView on karyotype"
GO:0007163,"establishment or maintenance of cell polarity","ISO","MGI","UniProtKB/Swiss-Prot:Q9WV60","ENSMUST00000023507","Search BioMartView on karyotype"
GO:0007165,"signal transduction","IBA","GO_Central","UniProtKB/Swiss-Prot:Q9WV60","ENSMUST00000023507","Search BioMartView on karyotype"
GO:0007275,"multicellular organism development","IEA","UniProt","UniProtKB/Swiss-Prot:Q9WV60","ENSMUST00000023507","Search BioMartView on karyotype"
GO:0007399,"nervous system development","IEA","UniProt","UniProtKB/Swiss-Prot:Q9WV60","ENSMUST00000023507","Search BioMartView on karyotype"
GO:0007409,"axonogenesis","IGI","MGI","UniProtKB/Swiss-Prot:Q9WV60","ENSMUST00000023507","Search BioMartView on karyotype"
GO:0007520,"myoblast fusion","IDA, IGI","MGI","UniProtKB/Swiss-Prot:Q9WV60, UniProtKB/Swiss-Prot:Q9WV60","ENSMUST00000023507","Search BioMartView on karyotype"
GO:0007623,"circadian rhythm","IMP","UniProt","UniProtKB/Swiss-Prot:Q9WV60","ENSMUST00000023507","Search BioMartView on karyotype"
GO:0008286,"insulin receptor signaling pathway","IBA","GO_Central","UniProtKB/Swiss-Prot:Q9WV60","ENSMUST00000023507","Search BioMartView on karyotype"
GO:0009887,"animal organ morphogenesis","IMP","MGI","UniProtKB/Swiss-Prot:Q9WV60","ENSMUST00000023507","Search BioMartView on karyotype"
GO:0009968,"negative regulation of signal transduction","IEA","UniProt","UniProtKB/Swiss-Prot:Q9WV60","ENSMUST00000023507","Search BioMartView on karyotype"
GO:0010043,"response to zinc ion","ISO","MGI","UniProtKB/Swiss-Prot:Q9WV60","ENSMUST00000023507","Search BioMartView on karyotype"
GO:0010508,"positive regulation of autophagy","IDA","UniProt","UniProtKB/Swiss-Prot:Q9WV60","ENSMUST00000023507","Search BioMartView on karyotype"
GO:0010614,"negative regulation of cardiac muscle hypertrophy","IDA","MGI","UniProtKB/Swiss-Prot:Q9WV60","ENSMUST00000023507","Search BioMartView on karyotype"
GO:0010628,"positive regulation of gene expression","IGI","ARUK-UCL","UniProtKB/Swiss-Prot:Q9WV60","ENSMUST00000023507","Search BioMartView on karyotype"
GO:0010800,"positive regulation of peptidyl-threonine phosphorylation","IDA","MGI","UniProtKB/Swiss-Prot:Q9WV60","ENSMUST00000023507","Search BioMartView on karyotype"
GO:0010822,"positive regulation of mitochondrion organization","ISO","MGI","UniProtKB/Swiss-Prot:Q9WV60","ENSMUST00000023507 ENSMUST00000114750","Search BioMartView on karyotype"
GO:0010918,"positive regulation of mitochondrial membrane potential","ISO","MGI","UniProtKB/Swiss-Prot:Q9WV60","ENSMUST00000023507","Search BioMartView on karyotype"
GO:0010975,"regulation of neuron projection development","IGI","MGI","UniProtKB/Swiss-Prot:Q9WV60","ENSMUST00000023507","Search BioMartView on karyotype"
GO:0010977,"negative regulation of neuron projection development","IGI, IMP","MGI","UniProtKB/Swiss-Prot:Q9WV60, UniProtKB/Swiss-Prot:Q9WV60","ENSMUST00000023507","Search BioMartView on karyotype"
GO:0014043,"negative regulation of neuron maturation","IGI","MGI","UniProtKB/Swiss-Prot:Q9WV60","ENSMUST00000023507","Search BioMartView on karyotype"
GO:0014902,"myotube differentiation","IGI","MGI","UniProtKB/Swiss-Prot:Q9WV60","ENSMUST00000023507","Search BioMartView on karyotype"
GO:0016055,"Wnt signaling pathway","IGI","MGI","UniProtKB/Swiss-Prot:Q9WV60","ENSMUST00000023507","Search BioMartView on karyotype"
GO:0016310,"phosphorylation","IEA, IMP","UniProt","UniProtKB/Swiss-Prot:Q9WV60, UniProtKB/Swiss-Prot:Q9WV60, UniProtKB/TrEMBL:Q5KU03","ENSMUST00000023507","Search BioMartView on karyotype"
GO:0016477,"cell migration","IGI","MGI","UniProtKB/Swiss-Prot:Q9WV60","ENSMUST00000023507","Search BioMartView on karyotype"
GO:0018105,"peptidyl-serine phosphorylation","IDA, ISO","MGI","UniProtKB/Swiss-Prot:Q9WV60, UniProtKB/Swiss-Prot:Q9WV60","ENSMUST00000114750 ENSMUST00000023507","Search BioMartView on karyotype"
GO:0018107,"peptidyl-threonine phosphorylation","ISO","MGI","UniProtKB/Swiss-Prot:Q9WV60","ENSMUST00000023507 ENSMUST00000114750","Search BioMartView on karyotype"
GO:0021766,"hippocampus development","ISO","MGI","UniProtKB/Swiss-Prot:Q9WV60","ENSMUST00000114750 ENSMUST00000023507","Search BioMartView on karyotype"
GO:0030010,"establishment of cell polarity","ISO","MGI","UniProtKB/Swiss-Prot:Q9WV60","ENSMUST00000023507","Search BioMartView on karyotype"
GO:0030011,"maintenance of cell polarity","ISO","MGI","UniProtKB/Swiss-Prot:Q9WV60","ENSMUST00000023507","Search BioMartView on karyotype"
GO:0030154,"cell differentiation","IEA","UniProt","UniProtKB/Swiss-Prot:Q9WV60","ENSMUST00000023507","Search BioMartView on karyotype"
GO:0030516,"regulation of axon extension","ISO","MGI","UniProtKB/Swiss-Prot:Q9WV60","ENSMUST00000023507","Search BioMartView on karyotype"
GO:0031175,"neuron projection development","ISO","MGI","UniProtKB/Swiss-Prot:Q9WV60","ENSMUST00000114750 ENSMUST00000023507","Search BioMartView on karyotype"
GO:0031333,"negative regulation of protein-containing complex assembly","ISO","MGI","UniProtKB/Swiss-Prot:Q9WV60","ENSMUST00000114750 ENSMUST00000023507","Search BioMartView on karyotype"
GO:0031334,"positive regulation of protein-containing complex assembly","ISO","MGI","UniProtKB/Swiss-Prot:Q9WV60","ENSMUST00000023507 ENSMUST00000114750","Search BioMartView on karyotype"
GO:0032007,"negative regulation of TOR signaling","IGI","BHF-UCL","UniProtKB/Swiss-Prot:Q9WV60","ENSMUST00000023507","Search BioMartView on karyotype"
GO:0032091,"negative regulation of protein binding","ISO","MGI","UniProtKB/Swiss-Prot:Q9WV60","ENSMUST00000023507 ENSMUST00000114750","Search BioMartView on karyotype"
GO:0032092,"positive regulation of protein binding","IDA","MGI","UniProtKB/Swiss-Prot:Q9WV60","ENSMUST00000023507","Search BioMartView on karyotype"
GO:0032436,"positive regulation of proteasomal ubiquitin-dependent protein catabolic process","IGI, ISO","MGI","UniProtKB/Swiss-Prot:Q9WV60, UniProtKB/Swiss-Prot:Q9WV60","ENSMUST00000114750 ENSMUST00000023507","Search BioMartView on karyotype"
GO:0032886,"regulation of microtubule-based process","ISO","MGI","UniProtKB/Swiss-Prot:Q9WV60","ENSMUST00000023507 ENSMUST00000114750","Search BioMartView on karyotype"
GO:0033690,"positive regulation of osteoblast proliferation","ISO","MGI","UniProtKB/Swiss-Prot:Q9WV60","ENSMUST00000023507","Search BioMartView on karyotype"
GO:0034392,"negative regulation of smooth muscle cell apoptotic process","ISO","MGI","UniProtKB/Swiss-Prot:Q9WV60","ENSMUST00000023507","Search BioMartView on karyotype"
GO:0035372,"protein localization to microtubule","IGI","MGI","UniProtKB/Swiss-Prot:Q9WV60","ENSMUST00000023507","Search BioMartView on karyotype"
GO:0035556,"intracellular signal transduction","ISO","MGI","UniProtKB/Swiss-Prot:Q9WV60","ENSMUST00000114750 ENSMUST00000023507","Search BioMartView on karyotype"
GO:0035729,"cellular response to hepatocyte growth factor stimulus","IDA","MGI","UniProtKB/Swiss-Prot:Q9WV60","ENSMUST00000023507","Search BioMartView on karyotype"
GO:0035733,"hepatic stellate cell activation","ISO","MGI","UniProtKB/Swiss-Prot:Q9WV60","ENSMUST00000023507","Search BioMartView on karyotype"
GO:0036016,"cellular response to interleukin-3","IDA","UniProt","UniProtKB/Swiss-Prot:Q9WV60","ENSMUST00000023507","Search BioMartView on karyotype"
GO:0042752,"regulation of circadian rhythm","IMP","UniProt","UniProtKB/Swiss-Prot:Q9WV60","ENSMUST00000023507","Search BioMartView on karyotype"
GO:0042981,"regulation of apoptotic process","IMP","BHF-UCL","UniProtKB/Swiss-Prot:Q9WV60","ENSMUST00000023507","Search BioMartView on karyotype"
GO:0043065,"positive regulation of apoptotic process","ISO","MGI","UniProtKB/Swiss-Prot:Q9WV60","ENSMUST00000023507","Search BioMartView on karyotype"
GO:0043066,"negative regulation of apoptotic process","IMP, ISO","MGI","UniProtKB/Swiss-Prot:Q9WV60, UniProtKB/Swiss-Prot:Q9WV60","ENSMUST00000023507 ENSMUST00000114750","Search BioMartView on karyotype"
GO:0043407,"negative regulation of MAP kinase activity","ISO","MGI","UniProtKB/Swiss-Prot:Q9WV60","ENSMUST00000023507","Search BioMartView on karyotype"
GO:0043525,"positive regulation of neuron apoptotic process","ISO","MGI","UniProtKB/Swiss-Prot:Q9WV60","ENSMUST00000023507","Search BioMartView on karyotype"
GO:0043547,"positive regulation of GTPase activity","ISO","MGI","UniProtKB/Swiss-Prot:Q9WV60","ENSMUST00000114750 ENSMUST00000023507","Search BioMartView on karyotype"
GO:0044027,"hypermethylation of CpG island","IMP","BHF-UCL","UniProtKB/Swiss-Prot:Q9WV60","ENSMUST00000023507","Search BioMartView on karyotype"
GO:0045444,"fat cell differentiation","IDA","MGI","UniProtKB/Swiss-Prot:Q9WV60","ENSMUST00000023507","Search BioMartView on karyotype"
GO:0045667,"regulation of osteoblast differentiation","ISO","MGI","UniProtKB/Swiss-Prot:Q9WV60","ENSMUST00000023507","Search BioMartView on karyotype"
GO:0045672,"positive regulation of osteoclast differentiation","ISO","MGI","UniProtKB/Swiss-Prot:Q9WV60","ENSMUST00000023507","Search BioMartView on karyotype"
GO:0045732,"positive regulation of protein catabolic process","ISO","MGI","UniProtKB/Swiss-Prot:Q9WV60","ENSMUST00000023507","Search BioMartView on karyotype"
GO:0045773,"positive regulation of axon extension","IGI","MGI","UniProtKB/Swiss-Prot:Q9WV60","ENSMUST00000023507","Search BioMartView on karyotype"
GO:0045886,"negative regulation of synaptic growth at neuromuscular junction","ISO","MGI","UniProtKB/Swiss-Prot:Q9WV60","ENSMUST00000023507","Search BioMartView on karyotype"
GO:0045887,"positive regulation of synaptic growth at neuromuscular junction","ISO","MGI","UniProtKB/Swiss-Prot:Q9WV60","ENSMUST00000023507","Search BioMartView on karyotype"
GO:0045944,"positive regulation of transcription by RNA polymerase II","IMP","MGI","UniProtKB/Swiss-Prot:Q9WV60","ENSMUST00000023507","Search BioMartView on karyotype"
GO:0046777,"protein autophosphorylation","ISO","MGI","UniProtKB/Swiss-Prot:Q9WV60","ENSMUST00000114750 ENSMUST00000023507","Search BioMartView on karyotype"
GO:0046827,"positive regulation of protein export from nucleus","ISO","MGI","UniProtKB/Swiss-Prot:Q9WV60","ENSMUST00000023507 ENSMUST00000114750","Search BioMartView on karyotype"
GO:0046849,"bone remodeling","ISO","MGI","UniProtKB/Swiss-Prot:Q9WV60","ENSMUST00000023507","Search BioMartView on karyotype"
GO:0048168,"regulation of neuronal synaptic plasticity","ISO","MGI","UniProtKB/Swiss-Prot:Q9WV60","ENSMUST00000023507","Search BioMartView on karyotype"
GO:0048511,"rhythmic process","IEA","UniProt","UniProtKB/Swiss-Prot:Q9WV60","ENSMUST00000023507","Search BioMartView on karyotype"
GO:0048661,"positive regulation of smooth muscle cell proliferation","ISO","MGI","UniProtKB/Swiss-Prot:Q9WV60","ENSMUST00000023507","Search BioMartView on karyotype"
GO:0048814,"regulation of dendrite morphogenesis","ISO","MGI","UniProtKB/Swiss-Prot:Q9WV60","ENSMUST00000023507","Search BioMartView on karyotype"
GO:0050770,"regulation of axonogenesis","ISO","MGI","UniProtKB/Swiss-Prot:Q9WV60","ENSMUST00000023507","Search BioMartView on karyotype"
GO:0050774,"negative regulation of dendrite morphogenesis","ISO","MGI","UniProtKB/Swiss-Prot:Q9WV60","ENSMUST00000023507","Search BioMartView on karyotype"
GO:0051001,"negative regulation of nitric-oxide synthase activity","ISO","MGI","UniProtKB/Swiss-Prot:Q9WV60","ENSMUST00000023507","Search BioMartView on karyotype"
GO:0060070,"canonical Wnt signaling pathway","IDA, IGI","MGI","UniProtKB/Swiss-Prot:Q9WV60, UniProtKB/Swiss-Prot:Q9WV60","ENSMUST00000023507","Search BioMartView on karyotype"
GO:0061049,"cell growth involved in cardiac muscle cell development","ISO","MGI","UniProtKB/Swiss-Prot:Q9WV60","ENSMUST00000023507","Search BioMartView on karyotype"
GO:0070059,"intrinsic apoptotic signaling pathway in response to endoplasmic reticulum stress","IDA","CACAO","UniProtKB/Swiss-Prot:Q9WV60","ENSMUST00000023507","Search BioMartView on karyotype"
GO:0070507,"regulation of microtubule cytoskeleton organization","ISO","MGI","UniProtKB/Swiss-Prot:Q9WV60","ENSMUST00000023507","Search BioMartView on karyotype"
GO:0070885,"negative regulation of calcineurin-NFAT signaling cascade","ISO","MGI","UniProtKB/Swiss-Prot:Q9WV60","ENSMUST00000114750 ENSMUST00000023507","Search BioMartView on karyotype"
GO:0071109,"superior temporal gyrus development","ISO","MGI","UniProtKB/Swiss-Prot:Q9WV60","ENSMUST00000023507 ENSMUST00000114750","Search BioMartView on karyotype"
GO:0071260,"cellular response to mechanical stimulus","ISO","MGI","UniProtKB/Swiss-Prot:Q9WV60","ENSMUST00000023507","Search BioMartView on karyotype"
GO:0090090,"negative regulation of canonical Wnt signaling pathway","IMP","BHF-UCL","UniProtKB/Swiss-Prot:Q9WV60","ENSMUST00000023507","Search BioMartView on karyotype"
GO:0090290,"positive regulation of osteoclast proliferation","ISO","MGI","UniProtKB/Swiss-Prot:Q9WV60","ENSMUST00000023507","Search BioMartView on karyotype"
GO:0097191,"extrinsic apoptotic signaling pathway","IGI","ARUK-UCL","UniProtKB/Swiss-Prot:Q9WV60","ENSMUST00000023507","Search BioMartView on karyotype"
GO:0097192,"extrinsic apoptotic signaling pathway in absence of ligand","IDA","UniProt","UniProtKB/Swiss-Prot:Q9WV60","ENSMUST00000023507","Search BioMartView on karyotype"
GO:0097284,"hepatocyte apoptotic process","ISO","MGI","UniProtKB/Swiss-Prot:Q9WV60","ENSMUST00000023507","Search BioMartView on karyotype"
GO:0098696,"regulation of neurotransmitter receptor localization to postsynaptic specialization membrane","ISO","MGI","UniProtKB/Swiss-Prot:Q9WV60","ENSMUST00000023507","Search BioMartView on karyotype"
GO:0099159,"regulation of modification of postsynaptic structure","ISO","MGI","UniProtKB/Swiss-Prot:Q9WV60","ENSMUST00000023507","Search BioMartView on karyotype"
GO:0106027,"neuron projection organization","ISO","MGI","UniProtKB/Swiss-Prot:Q9WV60","ENSMUST00000023507","Search BioMartView on karyotype"
GO:0150101,"regulation of microtubule anchoring at centrosome","ISO","MGI","UniProtKB/Swiss-Prot:Q9WV60","ENSMUST00000114750 ENSMUST00000023507","Search BioMartView on karyotype"
GO:1900181,"negative regulation of protein localization to nucleus","ISO","MGI","UniProtKB/Swiss-Prot:Q9WV60","ENSMUST00000023507","Search BioMartView on karyotype"
GO:1900271,"regulation of long-term synaptic potentiation","IMP","UniProt","UniProtKB/Swiss-Prot:Q9WV60","ENSMUST00000023507","Search BioMartView on karyotype"
GO:1901030,"positive regulation of mitochondrial outer membrane permeabilization involved in apoptotic signaling pathway","IDA","UniProt","UniProtKB/Swiss-Prot:Q9WV60","ENSMUST00000023507","Search BioMartView on karyotype"
GO:1901215,"negative regulation of neuron death","ISO","MGI","UniProtKB/Swiss-Prot:Q9WV60","ENSMUST00000114750 ENSMUST00000023507","Search BioMartView on karyotype"
GO:1901216,"positive regulation of neuron death","ISO","MGI","UniProtKB/Swiss-Prot:Q9WV60","ENSMUST00000023507 ENSMUST00000114750","Search BioMartView on karyotype"
GO:1901984,"negative regulation of protein acetylation","ISO","MGI","UniProtKB/Swiss-Prot:Q9WV60","ENSMUST00000023507","Search BioMartView on karyotype"
GO:1902042,"negative regulation of extrinsic apoptotic signaling pathway via death domain receptors","ISO","MGI","UniProtKB/Swiss-Prot:Q9WV60","ENSMUST00000023507 ENSMUST00000114750","Search BioMartView on karyotype"
GO:1904339,"negative regulation of dopaminergic neuron differentiation","ISO","MGI","UniProtKB/Swiss-Prot:Q9WV60","ENSMUST00000023507","Search BioMartView on karyotype"
GO:1904646,"cellular response to amyloid-beta","ISO","MGI","UniProtKB/Swiss-Prot:Q9WV60","ENSMUST00000023507","Search BioMartView on karyotype"
GO:1904780,"negative regulation of protein localization to centrosome","IMP","CAFA","UniProtKB/Swiss-Prot:Q9WV60","ENSMUST00000023507","Search BioMartView on karyotype"
GO:1904781,"positive regulation of protein localization to centrosome","ISO","MGI","UniProtKB/Swiss-Prot:Q9WV60","ENSMUST00000114750 ENSMUST00000023507","Search BioMartView on karyotype"
GO:2000171,"negative regulation of dendrite development","ISO","MGI","UniProtKB/Swiss-Prot:Q9WV60","ENSMUST00000023507","Search BioMartView on karyotype"
GO:2000300,"regulation of synaptic vesicle exocytosis","ISO","MGI","UniProtKB/Swiss-Prot:Q9WV60","ENSMUST00000114750 ENSMUST00000023507","Search BioMartView on karyotype"
GO:2000463,"positive regulation of excitatory postsynaptic potential","ISO","MGI","UniProtKB/Swiss-Prot:Q9WV60","ENSMUST00000023507","Search BioMartView on karyotype"
GO:2000573,"positive regulation of DNA biosynthetic process","ISO","MGI","UniProtKB/Swiss-Prot:Q9WV60","ENSMUST00000023507","Search BioMartView on karyotype"
GO:2000727,"positive regulation of cardiac muscle cell differentiation","IMP","BHF-UCL","UniProtKB/Swiss-Prot:Q9WV60","ENSMUST00000023507","Search BioMartView on karyotype"
GO:2000738,"positive regulation of stem cell differentiation","IMP","MGI","UniProtKB/Swiss-Prot:Q9WV60","ENSMUST00000023507","Search BioMartView on karyotype"
GO:2001223,"negative regulation of neuron migration","ISO","MGI","UniProtKB/Swiss-Prot:Q9WV60","ENSMUST00000023507","Search BioMartView on karyotype"
